# Supplementary material for: Co-Expression Network Analysis Suggests PacC Transcriptional Factor Involved in Botryosphaeria dothidea Pathogenicity in Chinese Hickory
Source: J Fungi (Basel). 2025 Aug 4;11(8):580. doi: 10.3390/jof11080580 (PMC12387645; doi:10.3390/jof11080580)
Supplement: Supplementary file 1 [file jof-11-00580-s001.zip]

Archive with 2 entries (2 files):
- jof-3762515-Supplementary figures.pdf
- jof-3762515-supplementary.xlsx
