# Supplementary material for: Co-Expression Network Analysis Suggests PacC Transcriptional Factor Involved in Botryosphaeria dothidea Pathogenicity in Chinese Hickory
Source: J Fungi (Basel). 2025 Aug 4;11(8):580. doi: 10.3390/jof11080580 (PMC12387645; doi:10.3390/jof11080580)
Supplement: Supplementary file 1 [file jof-11-00580-s001.zip › jof-3762515-supplementary.xlsx]

## Sheet: Table S1
Table S1 DEG identification for each comparison
A-8-vs-A-3-DEG										A-15-vs-A-8-DEG										B-8-vs-B-3-DEG										B-15-vs-B-8-DEG										C-8-vs-C-3-DEG
gene_id	A-8-1-FPKM	A-8-2-FPKM	A-8-3-FPKM	A-3-1-FPKM	A-3-2-FPKM	A-3-3-FPKM	FDR	log2FC	regulated	gene_id	A-15-1-FPKM	A-15-2-FPKM	A-15-3-FPKM	A-8-1-FPKM	A-8-2-FPKM	A-8-3-FPKM	FDR	log2FC	regulated	gene_id	B-8-1-FPKM	B-8-2-FPKM	B-8-3-FPKM	B-3-1-FPKM	B-3-2-FPKM	B-3-3-FPKM	FDR	log2FC	regulated	gene_id	B-15-1-FPKM	B-15-2-FPKM	B-15-3-FPKM	B-8-1-FPKM	B-8-2-FPKM	B-8-3-FPKM	FDR	log2FC	regulated	gene_id	C-8-1-FPKM	C-8-2-FPKM	C-8-3-FPKM	C-3-1-FPKM	C-3-2-FPKM	C-3-3-FPKM	FDR	log2FC	regulated
BDLA_00000001	0.993466	0	1.76527	11.3158	9.09415	5.29084	0.0389232	-2.93983	down	BDLA_00000030	4.92369	7.59082	20.5844	0	0	0	0.000578146	6.73189	up	BDLA_00000001	0	1.53093	0	11.3158	9.09415	5.29084	0.0487696	-4.19615	down	BDLA_00000043	150.352	148.93	142.657	35.6312	37.6043	25.6523	8.84188e-29	2.287	up	BDLA_00000007	0.520212	0.726003	0.319868	0	0	0	0.0354805	4.98981	up
BDLA_00000002	0	0	0	4.87374	1.71687	3.04548	0.000427182	-6.42604	down	BDLA_00000079	93.9051	108.492	58.0825	16.5239	22.5938	32.7149	1.07628e-05	1.7136	up	BDLA_00000004	0	0	0	2.14423	6.38339	1.71064	0.04475	-4.85274	down	BDLA_00000048	8.88935	27.8624	7.6914	58.0133	41.264	75.7687	0.000707887	-1.83348	down	BDLA_00000029	2.74318	1.88133	2.80844	0	0	0	0.0281805	5.07162	up
BDLA_00000004	0	0	0	2.14423	6.38339	1.71064	0.00213255	-6.09168	down	BDLA_00000118	13.8261	24.6412	19.9516	9.79817	6.53566	9.69754	0.000756097	1.02086	up	BDLA_00000025	12.7478	12.1775	11.1013	48.292	42.346	44.4904	6.07666e-07	-2.28598	down	BDLA_00000054	23.392	35.5147	34.7962	16.5711	6.32955	9.27564	0.00445093	1.64394	up	BDLA_00000043	27.1826	31.0651	33.1001	3.74114	4.65431	3.1867	3.16822e-12	2.6861	up
BDLA_00000023	0	0	0	3.70991	3.9017	4.74291	0.0121257	-5.54306	down	BDLA_00000124	914.213	1391.78	1006.73	164.126	148.186	155.349	1.08727e-47	2.66957	up	BDLA_00000026	16.3695	11.4614	61.0991	81.1257	58.6349	93.5117	0.0191038	-1.77085	down	BDLA_00000060	388.775	346.546	381.376	99.8454	116.474	125.866	3.54864e-38	1.84725	up	BDLA_00000046	53.6367	36.0561	52.2446	2.91564	17.8215	8.73747	0.000687708	1.95487	up
BDLA_00000024	4.16307	1.73965	0.879719	19.3149	30.4721	30.4504	4.36862e-06	-3.36775	down	BDLA_00000165	193.532	188.639	274.272	118.246	96.0087	81.3043	2.37316e-05	1.00314	up	BDLA_00000028	0	0	0	24.1167	16.9726	31.2585	0.0111631	-5.30659	down	BDLA_00000064	33.283	24.4012	22.9673	72.2163	168.278	96.8534	4.91965e-07	-1.91568	down	BDLA_00000072	30.972	19.9152	18.768	1.09301	5.96102	0	0.00153698	2.87592	up
BDLA_00000025	0.376193	2.18879	8.26688	48.292	42.346	44.4904	1.01846e-09	-3.49962	down	BDLA_00000226	82.9991	37.1265	68.8934	21.5979	26.8305	7.64646	0.000606819	1.60663	up	BDLA_00000043	35.5826	37.545	25.6186	3.74114	4.65431	3.1867	3.45068e-07	2.66831	up	BDLA_00000065	0.392182	0	0	8.55417	7.21312	3.48795	0.00835069	-4.62812	down	BDLA_00000073	16.3215	3.54606	7.38685	0	0	0	0.00158811	6.00036	up
BDLA_00000028	0	0	2.37213	24.1167	16.9726	31.2585	0.00499673	-4.66816	down	BDLA_00000228	17.5923	19.4863	21.2052	5.36941	4.91387	1.78975	0.000566317	2.1068	up	BDLA_00000045	33.1575	18.6835	33.1702	156.424	184.592	166.715	3.42587e-16	-2.94674	down	BDLA_00000081	7.43542	9.10477	6.66515	32.4751	23.1234	44.9336	3.57196e-07	-1.95145	down	BDLA_00000078	7.41725	3.36231	9.12036	0.607852	0	0	0.0285978	4.53129	up
BDLA_00000030	0	0	0	1.95732	2.05689	11.2665	0.010322	-5.70184	down	BDLA_00000244	66.9207	32.7583	33.6764	14.7978	12.6493	9.33964	9.04081e-06	1.70428	up	BDLA_00000046	0	0	0	2.91564	17.8215	8.73747	0.00904499	-5.4894	down	BDLA_00000083	3.78486	5.98301	6.3773	0	0	0	0.00170091	5.57115	up	BDLA_00000085	9.83167	21.0955	15.6904	0	0	0	5.12171e-05	6.64735	up
BDLA_00000043	47.8649	57.2919	56.0654	3.74114	4.65431	3.1867	1.14123e-30	3.86946	up	BDLA_00000310	42.1218	21.8279	13.0019	4.4094	7.68374	6.25703	0.00216212	1.88885	up	BDLA_00000048	57.9342	41.1989	75.6691	188.949	183.819	237.645	1.10551e-14	-2.20992	down	BDLA_00000085	1.91962	0	0	46.9243	29.9696	30.9783	2.81398e-05	-5.7779	down	BDLA_00000126	190.313	223.134	199.8	55.1146	24.8411	53.4706	5.99367e-06	1.90005	up
BDLA_00000045	0	0	3.20072	156.424	184.592	166.715	9.28904e-06	-7.07256	down	BDLA_00000336	34.9438	23.074	19.2864	46.3845	54.5799	56.7091	0.00143379	-1.15197	down	BDLA_00000051	26.5974	21.443	14.7808	26.3895	40.4906	58.2257	0.0336906	-1.39025	down	BDLA_00000089	19.4522	10.5314	6.58108	0	0	0	0.000426745	5.94319	up	BDLA_00000130	73.7796	107.952	66.6184	20.9698	5.41133	3.91138	3.7629e-06	2.70441	up
BDLA_00000048	58.5186	33.4903	44.5088	188.949	183.819	237.645	1.46876e-18	-2.06703	down	BDLA_00000356	34.1051	75.1263	74.8957	18.9716	23.9807	17.8142	1.17979e-05	1.45387	up	BDLA_00000054	16.5485	6.31956	9.26345	33.4967	32.3264	22.7117	0.00591194	-1.81853	down	BDLA_00000104	41.375	19.6644	28.4502	0	0	0	8.26286e-06	6.67761	up	BDLA_00000139	2.87381	5.92298	8.30876	0	0	0	0.00464454	5.67123	up
BDLA_00000051	20.693	14.0719	13.6263	26.3895	40.4906	58.2257	0.0108964	-1.28029	down	BDLA_00000371	29.8623	52.5996	34.0568	13.9245	11.8065	12.2792	0.000333952	1.47814	up	BDLA_00000055	71.6726	27.0845	39.7261	9.62004	11.0144	11.2897	0.000730141	1.6953	up	BDLA_00000105	11.7855	17.1862	11.0942	40.9691	40.1786	34.6734	0.00213607	-1.38433	down	BDLA_00000154	7.33714	9.98371	5.17675	0	1.19522	0	0.0475206	3.40834	up
BDLA_00000055	16.5715	29.6761	26.2703	9.62004	11.0144	11.2897	0.0023004	1.25705	up	BDLA_00000445	110.08	64.7621	160.975	16.6447	13.1662	34.8253	2.34465e-06	2.21651	up	BDLA_00000057	0	0	0	6.83684	5.14796	6.67976	0.0289486	-4.96291	down	BDLA_00000106	3.52725	7.16292	0	50.5731	37.6945	10.4276	0.00261953	-2.97971	down	BDLA_00000162	21.7464	20.3939	13.0508	1.14371	2.99479	2.60744	3.7629e-06	2.67368	up
BDLA_00000059	22.4438	16.5924	12.0215	10.1755	4.22817	1.93933	0.00306402	1.75149	up	BDLA_00000462	67.6098	50.4422	63.4086	8.11685	21.625	17.2727	2.10468e-07	1.7992	up	BDLA_00000067	8.5285	7.44446	0	26.3044	10.1294	27.892	0.0360848	-2.35549	down	BDLA_00000118	6.74861	11.4157	5.97862	19.5228	26.0131	14.6726	0.000959994	-1.18484	down	BDLA_00000179	30.9327	28.0537	36.6123	2.03666	5.96212	2.11504	8.19371e-06	2.87601	up
BDLA_00000060	782.248	814.989	726.504	44.3009	59.7261	48.3885	2.61557e-204	4.01543	up	BDLA_00000530	20.7912	30.5529	40.5768	6.40688	12.045	12.3284	0.00300229	1.43717	up	BDLA_00000069	0	2.17134	2.88819	8.34386	3.21664	33.9763	0.0305527	-3.40919	down	BDLA_00000126	290.863	252.355	222.372	63.7887	19.6297	78.4058	2.19429e-06	2.34094	up	BDLA_00000180	26.5013	26.2849	21.9232	0	0	1.1322	1.57572e-05	5.70207	up
BDLA_00000065	0.532246	1.07871	0.462438	9.02526	7.61848	7.3373	0.00121124	-3.22712	down	BDLA_00000643	52.7703	77.9175	89.4633	28.4859	16.729	28.1198	3.8462e-06	1.44289	up	BDLA_00000077	72.2587	78.4002	57.7099	138.652	150.673	146.503	2.40799e-05	-1.47344	down	BDLA_00000142	11.677	11.5097	12.0264	0	0	0	0.00010166	6.16144	up	BDLA_00000181	17.8044	17.8295	9.58079	0	0	0	0.00120442	5.98798	up
BDLA_00000067	7.52721	5.43943	2.74197	26.3044	10.1294	27.892	0.0105021	-1.9049	down	BDLA_00000658	133.721	62.6455	56.2987	29.6759	19.4234	14.6339	0.000120098	1.83444	up	BDLA_00000078	1.80119	13.7168	45.7092	0.607852	0	0	0.00375945	6.00203	up	BDLA_00000146	2.25911	9.46759	3.27672	0	0	0	0.000895527	5.83564	up	BDLA_00000187	54.7996	48.9529	37.4013	4.82218	9.69111	7.53618	1.01516e-12	2.37881	up
BDLA_00000073	2.87776	3.30202	5.41538	0	0	0	0.0335096	5.20361	up	BDLA_00000659	100.96	106.809	87.7878	28.0081	23.8727	32.1301	3.57565e-20	1.67218	up	BDLA_00000079	24.1883	49.2661	81.995	493.984	519.067	460.533	3.3061e-34	-3.65644	down	BDLA_00000161	111.831	148.301	144.03	28.7637	45.7931	33.3135	9.77235e-16	2.03785	up	BDLA_00000189	2.95776	4.16681	2.78689	0	0	0	0.00837912	5.47126	up
BDLA_00000077	350.793	330.365	277.488	138.652	150.673	146.503	1.11638e-10	1.22649	up	BDLA_00000667	52.7503	52.3929	74.288	27.389	8.93421	24.7179	0.00526025	1.41115	up	BDLA_00000083	0	0	0	2.38982	11.7755	10.2984	0.000212815	-6.45338	down	BDLA_00000162	126.225	103.386	122.749	6.18395	11.3548	3.6202	8.69278e-31	4.05798	up	BDLA_00000190	84.7293	95.2832	68.4071	5.28369	0.446746	8.84019	7.4909e-17	3.735	up
BDLA_00000078	2.53841	3.41687	12.8098	0.607852	0	0	0.0213214	4.83916	up	BDLA_00000691	29.7385	9.89064	8.61393	5.3187	3.83161	1.49118	0.00649629	2.01513	up	BDLA_00000085	46.8603	29.9223	30.9376	0	0	0	1.5585e-06	7.75145	up	BDLA_00000168	54.2301	25.3768	25.4606	105.318	122.389	205.726	4.56775e-06	-1.89572	down	BDLA_00000201	11.4546	19.5268	12.4284	9.08351	3.37103	1.37463	0.0493344	1.36672	up
BDLA_00000079	16.4985	22.5546	32.6646	493.984	519.067	460.533	1.36959e-85	-4.26101	down	BDLA_00000701	7.83242	2.73298	2.92456	0	0	0	0.00293206	6.34891	up	BDLA_00000087	46.0736	19.2873	86.2288	119.29	145.937	137.892	0.000872355	-1.80401	down	BDLA_00000173	19.6755	9.11148	16.4666	64.8632	26.5071	45.4101	0.00586966	-1.46635	down	BDLA_00000206	72.3933	62.8657	69.8433	26.4368	6.867	18.0481	2.16467e-06	1.72955	up
BDLA_00000081	5.53443	8.33959	4.46979	23.1856	13.7227	13.6197	0.00423341	-1.3486	down	BDLA_00000703	2.73059	5.67589	11.6835	0	0	0	0.00184834	6.48674	up	BDLA_00000102	3.38872	0.864654	0	9.53444	8.45428	9.01822	0.00731489	-2.92183	down	BDLA_00000179	51.7938	46.4222	51.3966	0	2.76958	3.21746	4.4758e-07	4.65822	up	BDLA_00000212	5.57993	7.88164	17.3143	0.619416	0	2.66497	0.0172996	2.75536	up
BDLA_00000085	1.18103	20.0771	1.27958	0	0	0	0.00711718	5.98832	up	BDLA_00000704	5.89754	6.84007	12.2283	1.17449	0	0	0.00441627	4.05161	up	BDLA_00000105	40.9133	40.1152	34.6278	91.1405	88.2276	75.2411	1.36983e-06	-1.53287	down	BDLA_00000180	52.5645	35.9014	63.6187	3.86208	0	0	5.97151e-06	4.89792	up	BDLA_00000215	50.494	75.006	51.9929	17.0127	15.5719	24.1713	0.0111233	1.35297	up
BDLA_00000086	58.3116	37.0479	45.8172	7.47059	22.9686	8.5793	0.000739144	1.91747	up	BDLA_00000732	60.1877	66.2771	37.1251	15.5743	19.4874	26.7049	0.00524752	1.26797	up	BDLA_00000111	37.7289	18.6938	43.0975	107.035	56	65.3675	0.017758	-1.56206	down	BDLA_00000206	109.69	86.6864	64.8995	60.118	29.2453	25.0814	0.000253935	1.31096	up	BDLA_00000236	58.4886	49.0404	63.8857	0	0	0.464558	9.56456e-09	7.72004	up
BDLA_00000102	2.34049	2.36341	1.38681	9.53444	8.45428	9.01822	0.00293772	-1.98021	down	BDLA_00000893	94.2375	88.7589	91.4937	16.2659	19.5835	14.9978	3.33193e-39	2.28395	up	BDLA_00000113	9.64752	16.588	6.46161	37.019	33.6189	22.8997	0.00069556	-1.89177	down	BDLA_00000211	0	0	0	1.9713	1.02031	3.38558	0.00324735	-6.03893	down	BDLA_00000237	21.974	45.275	25.0876	0	0	0	2.58745e-08	7.91333	up
BDLA_00000105	15.6905	13.8818	22.3424	91.1405	88.2276	75.2411	4.11149e-14	-2.19249	down	BDLA_00000942	8.54281	18.6769	8.71456	38.4652	41.1984	51.9789	0.00199228	-1.93111	down	BDLA_00000115	4.40941	1.84322	0	12.819	12.0502	17.024	0.0144827	-2.97528	down	BDLA_00000223	8.06165	10.5567	6.24436	0	0	0	0.000391464	5.90273	up	BDLA_00000240	5.73435	4.83906	5.14198	1.14357	0	0	0.0302176	3.30643	up
BDLA_00000111	5.56473	1.84799	12.3283	107.035	56	65.3675	6.39986e-08	-3.34971	down	BDLA_00000970	183.205	209.739	257.779	49.264	52.691	39.9126	2.69215e-22	2.04753	up	BDLA_00000118	19.4962	25.9721	14.6533	84.1308	60.5184	67.7781	4.33509e-22	-2.21587	down	BDLA_00000224	11.7309	9.57465	12.7024	0	0	0	0.00171351	5.55647	up	BDLA_00000254	69.7062	87.1513	72.0035	16.3039	23.351	13.2129	1.58875e-13	1.83527	up
BDLA_00000113	1.065	0	6.63079	37.019	33.6189	22.8997	0.0359191	-3.47635	down	BDLA_00000971	22.0468	8.73453	5.05883	1.1622	0.577932	0.455942	0.000381601	3.57763	up	BDLA_00000124	75.3109	101.556	89.4939	314.032	329.81	419.25	1.63707e-09	-2.37055	down	BDLA_00000225	187.426	150.442	217.49	14.2488	24.286	30.1119	3.57456e-09	3.04694	up	BDLA_00000263	357.3	289.407	287.043	66.8753	35.0892	22.4525	5.04387e-09	2.64706	up
BDLA_00000115	1.19603	0.463197	2.97323	12.819	12.0502	17.024	0.000684165	-2.96193	down	BDLA_00000984	41.0215	73.44	42.3073	4.54387	5.91867	7.61045	3.94386e-05	2.9651	up	BDLA_00000130	36.2132	100.848	41.9311	20.9698	5.41133	3.91138	0.0344117	2.1193	up	BDLA_00000236	129.74	138.336	166.701	50.3102	55.0996	83.6841	6.27179e-05	1.33674	up	BDLA_00000265	79.7415	66.5386	50.972	16.5143	3.90685	26.5398	0.0122227	1.73653	up
BDLA_00000118	9.78315	6.52433	9.68263	84.1308	60.5184	67.7781	2.94044e-53	-2.92987	down	BDLA_00001029	32.7491	44.4852	22.705	10.3831	21.013	7.95066	0.00379174	1.20404	up	BDLA_00000139	6.36094	10.3216	1.74309	0	0	0	0.0390497	5.65173	up	BDLA_00000243	39.9947	36.8294	32.5004	0	0	0	2.68103e-09	7.94252	up	BDLA_00000266	464.548	400.91	457.95	0	0	0	7.89899e-16	10.17	up
BDLA_00000119	2.05421	2.12224	1.44819	9.28274	8.09761	11.3761	0.000708765	-2.23683	down	BDLA_00001032	47.9519	19.0718	33.9396	5.4143	8.34037	16.0176	0.00523551	1.60491	up	BDLA_00000146	0	0	0	9.29888	13.8722	9.85721	9.71162e-07	-7.24203	down	BDLA_00000244	19.6873	7.1667	14.9889	2.75543	0	1.53057	0.0011774	3.27909	up	BDLA_00000267	78.5745	101.592	78.5353	6.96045	1.93432	0	0.000358704	4.53287	up
BDLA_00000124	163.874	147.929	155.11	314.032	329.81	419.25	0.000113853	-1.09089	down	BDLA_00001094	68.2456	64.4933	44.1499	15.1302	8.58308	22.0512	2.40412e-06	1.7997	up	BDLA_00000155	0	0	0	6.98036	5.22253	6.1625	0.0383782	-4.85286	down	BDLA_00000246	42.7378	44.4931	37.3203	24.5418	12.6404	20.1261	0.00379867	1.22936	up	BDLA_00000272	393.748	452.611	332.235	17.0764	8.29064	6.58625	1.51871e-56	4.90398	up
BDLA_00000126	189.57	221.14	193.176	55.1146	24.8411	53.4706	2.81626e-07	2.24895	up	BDLA_00001189	26.6419	85.4825	78.3092	8.593	16.9983	25.2101	0.00314661	1.75935	up	BDLA_00000156	0	1.24259	9.91096	75.0793	74.2986	96.5421	1.03537e-14	-4.81359	down	BDLA_00000249	33.9814	39.5425	46.2616	17.9817	18.0059	16.9521	0.00158388	1.27341	up	BDLA_00000273	558.643	520.431	568.059	1.40155	9.23254	0	1.8361e-33	6.88181	up
BDLA_00000130	340.275	409.164	342.731	20.9698	5.41133	3.91138	7.89227e-45	5.20652	up	BDLA_00001242	18.6744	22.0344	17.8938	4.12621	3.15576	2.87082	5.83083e-09	2.37198	up	BDLA_00000159	0.501509	0	0	3.18875	2.00349	1.14456	0.020054	-4.06894	down	BDLA_00000254	114.59	89.6838	76.4389	470.997	400.935	405.214	2.54523e-44	-2.04267	down	BDLA_00000293	18.6588	26.2296	19.3111	5.24144	4.19404	10.772	0.00125152	1.36841	up
BDLA_00000134	24.377	10.0568	27.6342	70.6291	65.4065	64.4936	0.00282542	-1.57079	down	BDLA_00001254	0	0	0	3.22336	6.32993	24.7448	0.00859646	-5.58753	down	BDLA_00000168	105.174	122.196	205.455	414.448	422.552	339.974	5.22864e-12	-1.85391	down	BDLA_00000263	248.16	272.756	248.969	179.215	104.7	132.399	4.04931e-08	1.02591	up	BDLA_00000306	168.759	190.547	161.021	59.9836	76.7519	70.8114	2.91008e-08	1.04575	up
BDLA_00000139	4.34648	4.1147	13.0533	0	0	0	0.000559728	6.41429	up	BDLA_00001325	18.8431	13.6408	32.4321	3.61938	1.4829	2.87511	1.36492e-05	2.89237	up	BDLA_00000171	91.0874	74.1807	115.214	20.7066	36.2098	27.9993	0.000771895	1.30039	up	BDLA_00000265	141.067	129.178	101.392	31.2225	28.7713	62.6313	0.0012437	1.69799	up	BDLA_00000319	149.322	211.947	187.405	0.390669	7.33431	11.2763	7.51713e-17	4.41533	up
BDLA_00000142	4.16875	7.67289	9.05528	0	0	0	1.5151e-05	7.05006	up	BDLA_00001360	37.8242	28.5225	17.4733	7.63127	9.9866	11.6189	0.0052739	1.38924	up	BDLA_00000190	68.5257	45.5873	131.971	5.28369	0.446746	8.84019	6.75628e-07	3.58147	up	BDLA_00000266	871.035	641.386	694.879	79.7429	13.4622	7.84298	1.2051e-08	4.4888	up	BDLA_00000324	15.2089	15.7889	15.6858	2.80435	0.104047	0.554677	0.00139025	3.16875	up
BDLA_00000146	2.91316	0.812809	3.26182	9.29888	13.8722	9.85721	0.000772711	-2.12523	down	BDLA_00001363	101.434	128.783	64.4026	35.7627	30.5195	36.3566	1.48254e-08	1.37264	up	BDLA_00000208	100.972	67.4536	105.112	129.101	113.175	182.228	0.0435433	-1.03516	down	BDLA_00000267	165.703	155.93	173.219	19.0119	2.63901	23.6835	7.27499e-21	3.59786	up	BDLA_00000329	4.92947	5.76347	5.85763	0	0	1.14075	0.0317135	3.29108	up
BDLA_00000147	0	0	0	2.01596	1.09878	3.8571	0.00828779	-5.70073	down	BDLA_00001364	134.67	104.53	156.918	45.5936	47.5153	58.2976	3.45985e-06	1.23939	up	BDLA_00000214	39.7023	78.452	32.7324	101.169	134.697	94.9008	0.00053227	-1.53245	down	BDLA_00000272	158.704	195.293	221.139	24.1918	44.7043	79.0255	6.94055e-08	2.09567	up	BDLA_00000330	18.3986	20.9914	14.5506	4.36846	8.82874	7.07379	0.0334257	1.10253	up
BDLA_00000148	5.02588	3.53759	4.6402	13.4615	31.4123	34.9821	4.45667e-05	-2.47412	down	BDLA_00001373	68.973	58.8017	61.094	6.69406	3.0671	9.14	4.11108e-07	3.16685	up	BDLA_00000217	28.3314	15.0663	12.7005	45.6802	45.3073	50.9954	0.00324541	-1.69135	down	BDLA_00000291	265.369	304.797	364.958	905.129	880.33	925.997	1.30563e-26	-1.39168	down	BDLA_00000334	107.508	114.523	80.4266	7.27645	0.266268	3.65063	2.84337e-22	4.41947	up
BDLA_00000150	39.0155	36.9072	59.9808	25.1544	15.8263	13.3715	0.000149074	1.41825	up	BDLA_00001383	128.741	91.8777	75.4773	27.2962	35.2751	15.7822	2.70688e-07	1.76277	up	BDLA_00000219	351.02	290.009	300.393	578.387	580.39	643.583	3.39121e-08	-1.34378	down	BDLA_00000293	62.3794	47.8105	75.1288	15.5091	21.9414	32.6902	2.08368e-07	1.53895	up	BDLA_00000336	53.545	50.3104	68.0655	28.9985	19.2105	12.0758	0.000746173	1.24673	up
BDLA_00000155	0	0	0	6.98036	5.22253	6.1625	0.00163983	-6.09003	down	BDLA_00001390	27.8144	55.0057	20.2727	1.57529	5.84634	5.81096	5.53485e-08	2.80712	up	BDLA_00000220	174.367	292.868	218.086	409.348	426.584	390.523	6.60364e-06	-1.24683	down	BDLA_00000306	264.935	289.753	304.74	97.768	116.752	182.217	1.52642e-09	1.2574	up	BDLA_00000337	46.7473	58.0649	50.4829	17.9877	8.15832	13.4709	2.60462e-09	1.69138	up
BDLA_00000156	4.90507	1.75276	9.86258	75.0793	74.2986	96.5421	4.57891e-20	-3.76423	down	BDLA_00001416	57.546	78.2716	123.172	28.1934	44.3451	28.3783	0.00134697	1.21611	up	BDLA_00000221	1.64353	0	1.38591	13.3059	4.74515	4.08298	0.0316802	-2.98791	down	BDLA_00000310	17.4284	15.4276	15.1965	60.5292	45.9352	43.0427	0.000211777	-1.4842	down	BDLA_00000358	10.7067	10.9023	23.1714	4.17146	3.5043	2.92912	0.0171202	1.75032	up
BDLA_00000161	71.0371	66.1761	62.8909	27.2542	31.3599	33.0226	4.19126e-06	1.21524	up	BDLA_00001417	84.1651	38.4911	138.311	30.562	35.8932	24.8954	0.0088096	1.36736	up	BDLA_00000224	0	0	0	7.79481	3.50485	5.8198	0.0402811	-4.85223	down	BDLA_00000319	375.79	361.919	363.267	0	0	0.314989	2.60501e-10	8.15303	up	BDLA_00000361	5.9682	5.70167	3.90928	0.936214	1.10516	0.355729	2.88663e-06	2.38693	up
BDLA_00000165	118.065	95.8421	81.1793	258.902	147.283	255.109	7.59121e-05	-1.06561	down	BDLA_00001427	0	0	0	2.61281	10.4032	4.13516	0.00386046	-5.72398	down	BDLA_00000225	14.2294	24.2476	30.0723	114.277	70.8178	111.924	0.000662447	-2.41489	down	BDLA_00000334	60.2536	84.7315	63.5531	0	0	0	8.3087e-10	8.13821	up	BDLA_00000365	392.592	387.479	328.477	154.271	142.713	141.33	4.03945e-21	1.06531	up
BDLA_00000168	56.5445	34.5847	53.7876	414.448	422.552	339.974	4.05746e-41	-2.92138	down	BDLA_00001436	0	0	0	8.56477	7.47947	6.55903	0.00182467	-5.81422	down	BDLA_00000228	0	0	0	2.54317	0.581747	11.251	0.026433	-5.28284	down	BDLA_00000342	91.0845	86.3099	96.8903	6.02934	19.8858	40.6881	1.52993e-07	2.18566	up	BDLA_00000375	8.1729	5.00141	3.56388	0.503044	0	0	0.0046845	4.56586	up
BDLA_00000169	27.344	5.83066	23.4891	86.3702	66.2063	82.2944	6.74029e-05	-1.94627	down	BDLA_00001441	14.4038	18.6304	23.573	0	1.12719	0	3.10609e-07	5.37435	up	BDLA_00000236	50.2416	55.0126	83.574	0	0	0.464558	9.16108e-08	7.72903	up	BDLA_00000346	187.434	209.597	229.156	93.938	84.8214	97.1841	7.80119e-20	1.32503	up	BDLA_00000387	50.3813	52.2724	55.6254	19.4172	18.3219	19.6655	1.04975e-07	1.18535	up
BDLA_00000171	235.194	215.449	213.854	20.7066	36.2098	27.9993	7.21855e-49	3.04649	up	BDLA_00001442	40.1632	50.6256	71.2722	2.48379	10.85	13.9312	1.99744e-05	2.4312	up	BDLA_00000237	88.1947	16.9129	118.579	0	0	0	1.46924e-09	9.06906	up	BDLA_00000348	52.8862	53.3054	29.4914	10.2916	18.5867	8.49659	1.40928e-05	1.95078	up	BDLA_00000389	265.288	282.719	258.977	55.8354	68.0944	93.6518	4.95907e-18	1.60646	up
BDLA_00000182	0	1.41025	0	8.6164	11.5734	9.37403	0.00202878	-4.14323	down	BDLA_00001451	0	0	0	12.2978	3.71256	4.09762	0.000770313	-6.09585	down	BDLA_00000244	2.75167	0	1.52856	90.424	54.1477	78.5147	1.13145e-16	-5.94706	down	BDLA_00000349	63.6275	54.0806	29.118	93.6457	174.217	277.736	0.00353956	-1.7157	down	BDLA_00000395	22.1879	29.7447	23.1233	11.8085	6.27304	7.8754	0.00108703	1.24437	up
BDLA_00000187	78.4648	86.3386	86.9351	4.82218	9.69111	7.53618	2.25647e-37	3.57719	up	BDLA_00001480	22.0287	12.6231	23.3301	3.02297	0	5.24479	0.00785763	2.65786	up	BDLA_00000254	470.355	400.303	404.681	16.3039	23.351	13.2129	4.69279e-91	4.17589	up	BDLA_00000356	20.9735	15.7737	21.3787	8.85825	2.83363	6.35212	0.00321989	1.83575	up	BDLA_00000402	14.6832	17.9211	23.8422	9.84278	4.66395	2.79769	0.0096131	1.43611	up
BDLA_00000190	22.4316	14.1316	30.6601	5.28369	0.446746	8.84019	0.00352983	2.22433	up	BDLA_00001520	8.18054	17.0362	18.3627	3.73652	1.24191	0	0.00514561	2.94191	up	BDLA_00000259	1.96171	0	0	19	7.26266	9.78929	0.00893226	-4.33257	down	BDLA_00000360	8.71284	22.9147	17.9875	68.0782	43.9266	40.8612	0.000403426	-1.4781	down	BDLA_00000409	90.4502	69.8756	73.9023	25.7828	18.1339	21.2939	7.47693e-09	1.5741	up
BDLA_00000203	8.8935	13.0746	8.31587	62.699	21.7239	33.0356	0.0137222	-1.83153	down	BDLA_00001521	61.0707	38.8387	23.8954	11.0651	7.84607	3.51265	1.7231e-05	2.32162	up	BDLA_00000260	30.1585	37.2009	66.1565	1.77445	12.7711	12.1658	0.0175729	1.86827	up	BDLA_00000362	25.9696	53.7678	42.9633	126.607	68.3697	155.1	0.00138315	-1.35349	down	BDLA_00000410	37.5833	29.9861	35.1941	7.67373	14.4024	9.5998	0.00185917	1.39337	up
BDLA_00000206	28.6158	55.2962	79.8389	26.4368	6.867	18.0481	0.000154797	1.77194	up	BDLA_00001528	64.8011	82.2076	74.4293	6.01562	5.71783	9.93769	1.76348e-23	3.19163	up	BDLA_00000263	178.97	104.535	132.225	66.8753	35.0892	22.4525	0.00141912	1.3503	up	BDLA_00000368	77.5294	68.7748	58.6668	156.216	166.903	175.58	3.18776e-05	-1.14236	down	BDLA_00000411	17.7565	10.1741	14.857	1.47543	4.23983	2.86239	0.00185093	1.97403	up
BDLA_00000208	60.0085	47.2499	35.7539	129.101	113.175	182.228	0.000380711	-1.46188	down	BDLA_00001696	97.7132	63.4111	56.8072	29.8073	29.6429	32.833	0.00234532	1.09842	up	BDLA_00000266	79.6342	13.4409	7.83267	0	0	0	0.00483672	6.42572	up	BDLA_00000372	0	0	3.3275	179.412	184.4	117.591	9.67935e-07	-6.325	down	BDLA_00000413	18.6627	30.5212	18.772	2.84931	7.77697	3.30038	0.000354987	1.95439	up
BDLA_00000214	27.4991	10.6529	28.4981	101.169	134.697	94.9008	4.17822e-09	-2.20676	down	BDLA_00001699	2.26112	5.8907	1.65197	8.99673	9.74668	11.6156	0.00385184	-1.70654	down	BDLA_00000275	38.514	32.8751	33.2193	4.20409	5.57087	12.0991	0.00471143	1.82079	up	BDLA_00000374	0	13.1364	0	375.662	477.899	446.655	0.000137962	-6.32917	down	BDLA_00000443	5.2173	6.8209	1.5361	0	0	0	0.00683444	5.59038	up
BDLA_00000219	154.445	214.636	184.808	578.387	580.39	643.583	2.89418e-14	-1.60997	down	BDLA_00001769	27.244	19.4943	30.318	3.7234	0.131853	1.51868	0.00010639	3.4585	up	BDLA_00000276	267.898	255.215	251.134	19.6925	14.5776	7.04685	2.68031e-18	3.79552	up	BDLA_00000375	4.86666	2.36365	11.8317	0	0	0	0.00570781	5.35998	up	BDLA_00000444	0.918049	1.41971	2.3374	0	0	0	0.0346062	5.00275	up
BDLA_00000222	7.76877	1.94125	4.00774	0	0	0	0.00833488	5.72457	up	BDLA_00001811	381.394	317.523	222.298	49.7901	68.7626	37.4472	1.5122e-12	2.39696	up	BDLA_00000277	55.9227	100.679	43.2407	163.399	95.5974	124.3	0.000864848	-1.33739	down	BDLA_00000390	58.5335	72.1184	69.6401	138.775	179.326	198.629	4.55578e-08	-1.2226	down	BDLA_00000459	33.102	42.6013	37.7802	14.3236	8.94051	18.3966	8.89695e-05	1.15832	up
BDLA_00000223	8.61332	5.9858	8.60107	1.70475	1.46486	3.58599	0.0368643	1.78488	up	BDLA_00001812	55.182	47.9257	42.4071	12.4299	19.8082	14.9518	3.13442e-07	1.48393	up	BDLA_00000291	903.895	878.941	924.78	1635.96	1613.06	1533.84	6.15776e-37	-1.23202	down	BDLA_00000394	4.54363	24.9891	8.01013	40.8384	63.0358	74.0095	0.00141728	-2.09893	down	BDLA_00000469	34.9086	43.4046	31.6625	12.1744	8.67536	10.0221	9.21349e-06	1.54525	up
BDLA_00000224	27.7368	16.3144	15.2764	7.79481	3.50485	5.8198	0.00888197	1.85964	up	BDLA_00001820	744.636	767.787	743.552	216.098	183.501	196.37	6.6469e-59	1.77489	up	BDLA_00000292	43.4467	38.7494	27.4075	17.6015	8.84602	12.4809	0.0128674	1.09574	up	BDLA_00000400	120.681	82.2158	98.5651	57.4067	49.6602	17.247	0.00203177	1.38406	up	BDLA_00000472	9.42018	2.95255	5.28659	0	0	0	0.00021642	6.4053	up
BDLA_00000236	68.4989	56.0138	67.8857	0	0	0.464558	3.97984e-10	8.24702	up	BDLA_00001837	0	3.19518	3.20925	12.6056	12.421	12.2138	0.00996992	-2.60604	down	BDLA_00000293	15.4879	21.9068	32.6473	5.24144	4.19404	10.772	0.0292046	1.36206	up	BDLA_00000404	125.418	142.539	125.028	246.904	322.529	329.696	0.000973488	-1.05001	down	BDLA_00000483	7.5264	14.3656	13.8345	6.86868	4.19546	2.14863	0.0414133	1.15065	up
BDLA_00000237	29.1884	48.3404	32.8539	0	0	0	4.83559e-10	8.54379	up	BDLA_00001913	11.6598	22.2907	11.3629	3.5596	1.17292	3.95875	0.00127344	2.18097	up	BDLA_00000301	4.36979	0	0	12.8339	23.3262	16.6446	0.0146964	-3.73527	down	BDLA_00000410	50.8555	65.1254	65.3068	13.1727	27.9474	23.5733	9.14859e-05	1.59852	up	BDLA_00000494	68.0988	54.6968	59.167	21.4888	27.9918	20.9303	0.00054736	1.0836	up
BDLA_00000242	11.2784	18.9185	12.4517	2.25361	0	4.38479	0.00121524	2.70582	up	BDLA_00001924	42.8888	75.4905	61.8387	13.2028	8.43366	12.9484	4.2863e-11	2.21964	up	BDLA_00000302	30.9644	25.8735	83.5092	12.6515	2.46476	4.47067	0.00172626	2.44158	up	BDLA_00000412	23.2794	22.2317	29.3707	91.5148	76.043	47.2889	0.00120961	-1.37895	down	BDLA_00000541	2.58317	1.70395	10.701	0	0	0	0.00044018	6.3764	up
BDLA_00000243	8.69445	3.94591	9.61393	1.2555	2.58974	0.619837	0.0203475	2.24178	up	BDLA_00001987	117.464	123.457	112.075	20.7816	32.9535	31.268	8.11931e-15	1.90859	up	BDLA_00000310	60.4467	45.8627	42.9861	286.385	293.129	262.404	8.80369e-39	-2.88748	down	BDLA_00000423	28.1006	11.0582	37.6656	0	0	0	4.12156e-05	6.45141	up	BDLA_00000555	146.083	159.961	157.776	0	2.82655	8.62678	0.000161842	4.97239	up
BDLA_00000244	14.7751	12.6274	9.32528	90.424	54.1477	78.5147	5.06381e-16	-2.4916	down	BDLA_00002023	13.7205	10.0641	9.36258	3.01341	1.63441	1.88118	0.00523551	2.19516	up	BDLA_00000320	15.133	15.1498	18.8167	41.988	35.3438	21.5867	0.00903123	-1.37603	down	BDLA_00000446	42.1543	61.0648	38.3164	5.60996	28.5577	6.33731	0.00246659	1.86182	up	BDLA_00000557	18.4523	17.0622	20.3706	5.4248	5.70407	0	0.0158173	2.03553	up
BDLA_00000246	14.092	23.7037	24.114	3.38985	5.55144	11.1192	0.00542257	1.66863	up	BDLA_00002124	70.8982	62.4872	42.4196	27.4071	26.0513	19.3206	0.000102899	1.12413	up	BDLA_00000323	166.827	151.772	181.916	42.2461	46.9922	44.0393	1.41194e-17	1.49307	up	BDLA_00000447	28.6842	53.2524	29.5705	100.153	140.317	96.275	5.53861e-06	-1.4514	down	BDLA_00000562	223.496	237.773	280.24	48.9446	31.9463	73.968	1.04925e-07	1.95211	up
BDLA_00000249	48.7013	62.4033	50.2969	19.8501	18.0501	15.4028	2.11212e-08	1.68388	up	BDLA_00002203	71.8759	79.3935	78.6249	18.3368	9.27451	10.5409	3.8375e-13	2.43059	up	BDLA_00000324	28.0715	29.8202	28.3193	2.80435	0.104047	0.554677	0.000169775	3.95148	up	BDLA_00000453	24.954	46.4412	35.0506	96.2229	83.9583	73.7439	0.000270939	-1.11569	down	BDLA_00000573	34.9216	29.8715	25.8099	10.0839	14.2483	11.4457	0.0043404	1.04499	up
BDLA_00000250	27.7944	26.2192	14.6837	7.98894	6.44894	2.22252	0.000108916	2.11619	up	BDLA_00002210	18.6389	35.1013	30.4508	3.17619	5.86534	10.38	0.000413769	1.95607	up	BDLA_00000325	0	0	0	5.17084	5.27939	5.36691	0.00952555	-5.33322	down	BDLA_00000458	101.181	60.7223	63.8127	182.113	163.634	159.424	0.00385103	-1.01667	down	BDLA_00000598	19.0853	20.1668	20.6751	9.33433	4.15447	5.42016	0.000996053	1.39605	up
BDLA_00000254	101.594	97.7591	102.305	16.3039	23.351	13.2129	2.28751e-28	2.59972	up	BDLA_00002356	130.432	147.589	87.1859	39.2106	58.7999	39.2989	8.70219e-05	1.26166	up	BDLA_00000326	2.42921	0	7.67471	111.302	102.669	118.295	7.65334e-08	-5.3587	down	BDLA_00000462	14.9724	14.5323	20.1584	36.3861	86.4921	32.671	0.000971617	-1.50655	down	BDLA_00000619	37.9916	54.7542	56.9003	1.65562	5.35282	7.76469	1.82647e-09	3.0105	up
BDLA_00000255	282.234	276.337	305.43	102.614	110.184	92.6648	1.22275e-20	1.59138	up	BDLA_00002433	14.4231	21.5048	26.1373	5.89972	6.70294	0.582999	0.00761543	2.07574	up	BDLA_00000329	24.5974	12.1271	17.0091	0	0	1.14075	0.000359203	4.86743	up	BDLA_00000468	40.512	37.2925	39.5529	21.919	18.9115	14.6197	0.00231849	1.19892	up	BDLA_00000620	297.158	324.744	305.054	5.47376	6.12224	7.48445	5.4723e-238	5.30202	up
BDLA_00000263	589.747	562.621	603.953	66.8753	35.0892	22.4525	2.44743e-19	3.9253	up	BDLA_00002464	65.4759	56.7657	67.8893	15.6235	12.6401	17.1772	1.4199e-10	1.90853	up	BDLA_00000330	64.922	23.5421	24.476	4.36846	8.82874	7.07379	0.00144164	2.04945	up	BDLA_00000479	15.4404	12.1349	6.41669	48.204	29.7463	35.1063	0.00156661	-1.57278	down	BDLA_00000621	485.219	480.9	491.599	23.9865	14.8095	22.0095	1.56111e-221	4.30745	up
BDLA_00000265	90.2472	104.999	90.2008	16.5143	3.90685	26.5398	1.03968e-05	2.63865	up	BDLA_00002534	6.84648	8.68843	17.0828	2.54972	1.52899	3.35762	0.00220329	2.0088	up	BDLA_00000337	167.491	161.611	114.651	17.9877	8.15832	13.4709	1.77761e-24	3.07047	up	BDLA_00000480	175.608	163.428	184.012	33.2209	37.2604	47.5129	6.30755e-18	2.27915	up	BDLA_00000636	103.334	123.31	118.288	12.9785	28.0331	15.3016	2.11748e-06	2.28273	up
BDLA_00000266	134.265	139.121	102.786	0	0	0	1.01211e-10	8.72649	up	BDLA_00002614	29.0221	14.2183	18.6102	4.72102	5.04742	5.5505	3.86064e-07	1.86765	up	BDLA_00000338	64.3409	48.9767	41.1161	10.5768	21.7491	12.7112	0.0158371	1.35975	up	BDLA_00000490	23.178	16.5341	10.8418	100.384	45.4303	64.6887	0.000106399	-1.92715	down	BDLA_00000637	6.22457	4.43421	5.00822	1.32531	1.17504	0.19097	0.00167411	2.25033	up
BDLA_00000267	38.4052	48.0267	48.5729	6.96045	1.93432	0	2.00014e-09	3.9668	up	BDLA_00002677	35.4711	38.3724	55.9972	18.338	16.8144	21.5608	0.0026491	1.05632	up	BDLA_00000348	10.2775	18.5574	8.48542	23.3131	37.3065	26.4466	0.00621073	-1.58771	down	BDLA_00000494	226.289	214.12	176.545	114.197	90.2547	76.501	4.37954e-09	1.27164	up	BDLA_00000638	39.412	40.4307	43.118	7.17492	0.21444	18.3548	0.018538	1.92008	up
BDLA_00000272	68.433	66.0753	84.7619	17.0764	8.29064	6.58625	3.00978e-08	2.85118	up	BDLA_00002681	192.272	234.406	231.069	74.2187	80.9527	76.2632	8.38254e-16	1.35891	up	BDLA_00000359	180.512	153.938	129.138	7.17922	0	12.6901	1.64838e-07	4.03222	up	BDLA_00000516	6.39556	19.9671	9.86844	41.0195	48.6185	37.9706	0.00339085	-1.69473	down	BDLA_00000671	39.7317	35.668	35.7061	13.439	8.11189	7.47135	0.000114107	1.65017	up
BDLA_00000273	31.4742	26.3362	29.6042	1.40155	9.23254	0	0.0165844	3.03534	up	BDLA_00002697	34.8469	40.1465	31.216	82.1222	62.9957	51.8685	0.00210251	-1.02985	down	BDLA_00000361	8.30039	7.58333	11.0578	0.936214	1.10516	0.355729	1.09453e-07	3.04697	up	BDLA_00000517	10.6715	8.54346	16.2436	33.5962	50.0812	28.401	0.00244135	-1.49078	down	BDLA_00000686	14.9901	17.3575	11.678	2.06172	2.66827	2.96016	3.26497e-07	2.20507	up
BDLA_00000274	32.789	21.018	24.7887	1.08218	0	5.91903	8.34228e-05	3.52652	up	BDLA_00002753	9.98462	22.3365	14.0118	8.04882	5.07266	4.51045	0.0078536	1.24454	up	BDLA_00000363	135.076	105.583	79.2893	31.2774	32.5775	37.4546	0.000822733	1.24747	up	BDLA_00000523	68.7056	72.6856	71.3526	31.1601	37.045	25	4.98946e-13	1.32317	up	BDLA_00000717	54.7755	35.1188	29.5104	13.2173	9.16485	3.70795	0.00448965	1.85298	up
BDLA_00000275	19.232	17.229	19.2061	4.20409	5.57087	12.0991	0.0155187	1.41173	up	BDLA_00002793	2.06819	25.7252	6.10495	0	0	0.748926	0.000121778	5.42039	up	BDLA_00000367	319.136	345.004	330.622	51.9414	51.2283	34.2594	1.46561e-31	2.44821	up	BDLA_00000541	45.8664	25.9789	43.9907	0	0	0	1.9472e-09	8.04864	up	BDLA_00000737	125.946	109.438	127.354	32.9905	28.7891	23.6007	1.10464e-21	1.81876	up
BDLA_00000276	139.733	121.93	95.1415	19.6925	14.5776	7.04685	1.07178e-12	3.18391	up	BDLA_00002885	60.1751	32.4091	25.0747	10.4211	10.7143	15.4482	0.00010639	1.53167	up	BDLA_00000371	86.4577	50.1685	52.5766	16.6929	17.8036	26.0387	0.0131811	1.22668	up	BDLA_00000555	272.75	287.359	331.196	0	4.03179	3.35242	1.4582e-23	6.9874	up	BDLA_00000749	26.2087	25.6481	18.536	5.76837	3.32635	1.72391	1.76865e-08	2.43462	up
BDLA_00000283	46.8542	38.2516	38.9763	97.4124	86.2681	83.0784	8.86796e-06	-1.00524	down	BDLA_00002900	65.0227	41.9604	46.6857	92.3944	95.632	96.8281	5.36838e-05	-1.02738	down	BDLA_00000372	179.167	184.109	117.437	0	15.7842	35.4874	0.0120895	2.75869	up	BDLA_00000559	1.70901	0	2.31137	80.9176	60.6297	132.905	6.18748e-11	-5.88587	down	BDLA_00000752	45.1415	46.969	29.6152	21.7409	7.60355	17.0843	0.0300482	1.10349	up
BDLA_00000285	96.2397	85.9457	110.03	41.616	35.698	48.7801	9.52029e-05	1.29828	up	BDLA_00002947	102.783	71.2935	58.557	10.2973	19.9938	21.3332	1.98676e-08	2.02	up	BDLA_00000380	46.9677	80.6481	103.76	29.0491	34.0902	20.6766	0.0187012	1.04779	up	BDLA_00000567	39.6751	22.2378	63.8178	108.468	109.992	110.395	0.000484619	-1.24157	down	BDLA_00000753	49.7688	44.945	38.7266	18.3133	14.9796	8.45528	1.34356e-05	1.40585	up
BDLA_00000291	330.096	339.856	375.725	1635.96	1613.06	1533.84	3.86847e-100	-2.10167	down	BDLA_00003088	77.4834	48.1565	56.8516	8.69886	17.8429	17.5286	1.78294e-06	1.90209	up	BDLA_00000386	11.8484	31.1031	39.2733	74.9821	78.8546	84.4424	0.0237747	-1.89528	down	BDLA_00000581	24.1214	35.3518	24.284	51.8564	134.255	82.3455	0.00142036	-1.52947	down	BDLA_00000755	10.0801	16.4216	9.66178	2.4676	5.74647	2.60139	0.010215	1.4174	up
BDLA_00000292	32.425	27.5048	31.3852	17.6015	8.84602	12.4809	2.83256e-05	1.32608	up	BDLA_00003132	23.1633	51.8619	34.1762	5.10011	7.1929	0	0.00978553	2.93327	up	BDLA_00000388	36.8139	81.292	15.6814	4.72122	5.94623	17.4353	0.0173367	1.80946	up	BDLA_00000587	418.241	435.308	271.258	1198.97	1253.85	1201.86	1.29847e-18	-1.55897	down	BDLA_00000773	11.5311	4.99975	5.28059	0	0	0	0.000234458	6.36966	up
BDLA_00000298	64.8219	82.8237	69.9899	20.8792	24.6026	66.1946	0.0336679	1.02605	up	BDLA_00003153	40.0454	61.7613	47.6378	9.95622	8.31	10.3638	2.01848e-09	2.23737	up	BDLA_00000389	14.6202	19.8524	11.4362	55.8354	68.0944	93.6518	8.4354e-09	-2.59659	down	BDLA_00000615	9.52783	10.0124	20.3387	43.5195	111.602	69.9933	6.81349e-08	-2.3477	down	BDLA_00000789	18.2443	26.7397	19.9591	6.05521	3.72648	7.70333	0.0200616	1.55997	up
BDLA_00000301	5.08933	0	2.49956	12.8339	23.3262	16.6446	0.0108584	-2.65161	down	BDLA_00003306	27.7834	12.4593	38.0558	8.31873	3.39102	2.40793	0.00183527	2.30213	up	BDLA_00000390	138.585	179.043	198.367	30.5068	30.271	21.1255	3.54459e-14	2.23632	up	BDLA_00000620	1814.9	1767.76	1887.52	5.0608	6.53429	7.45987	3.93613e-288	8.21987	up	BDLA_00000797	27.0845	26.5568	26.9052	5.47487	4.71398	7.85828	2.19301e-07	1.8642	up
BDLA_00000302	49.0419	80.2039	64.8487	12.6515	2.46476	4.47067	1.03942e-13	3.40432	up	BDLA_00003319	34.8343	18.3783	26.1022	7.83234	8.22442	6.23386	0.000452937	1.66463	up	BDLA_00000395	87.5346	68.6086	62.9098	11.8085	6.27304	7.8754	1.24089e-13	2.65872	up	BDLA_00000621	1711.72	1635.87	1601.8	45.4395	40.0293	58.4245	0	5.24751	up	BDLA_00000802	196.652	182.851	184.111	65.3239	29.5376	37.1194	5.43007e-18	1.82932	up
BDLA_00000305	157.724	147.241	147.388	86.5886	65.9284	87.6513	2.59e-07	1.00384	up	BDLA_00003326	47.8762	34.1249	65.5611	18.7633	10.2273	20.4013	0.000458024	1.44029	up	BDLA_00000397	184.502	92.5866	150.08	391.799	367.119	439.899	6.08173e-10	-1.90038	down	BDLA_00000628	250.326	204.976	192.24	553.454	416.389	810.796	5.02922e-07	-1.31508	down	BDLA_00000825	16.3719	9.44792	10.6154	2.2947	1.50636	1.50344	3.45749e-05	2.46079	up
BDLA_00000306	239.922	212.147	207.977	59.9836	76.7519	70.8114	9.68173e-21	1.75489	up	BDLA_00003330	107.437	96.0822	180.99	19.0014	35.7935	13.8176	3.65512e-11	2.3404	up	BDLA_00000399	46.9328	47.0936	52.6958	22.0964	15.7153	12.7728	0.0105247	1.1322	up	BDLA_00000629	4.73457	1.95232	3.48807	21.2656	17.4525	7.53603	0.000186831	-2.0405	down	BDLA_00000827	107.843	96.7152	116.209	4.90519	4.15367	35.7428	8.04358e-05	2.51635	up
BDLA_00000310	4.40264	7.67041	6.24741	286.385	293.129	262.404	1.77371e-101	-5.38442	down	BDLA_00003350	27.0057	19.3553	8.24986	4.94171	2.87375	5.48644	0.00163214	1.90297	up	BDLA_00000405	43.5688	40.1336	18.1512	98.0638	73.6453	96.9407	0.0193989	-1.67891	down	BDLA_00000643	43.5745	25.0954	23.311	6.05604	11.7465	11.9521	0.00237074	1.69926	up	BDLA_00000843	20.9093	32.972	36.4172	6.23675	11.0053	11.4954	0.00433056	1.34917	up
BDLA_00000311	5.63813	3.59528	4.3475	8.3909	8.89674	18.35	0.0361264	-1.2872	down	BDLA_00003435	26.4228	38.5416	55.6266	21.2392	7.08812	6.23204	0.00504749	1.65969	up	BDLA_00000409	4.77184	13.4729	8.51624	25.7828	18.1339	21.2939	0.0275851	-1.64167	down	BDLA_00000658	9.76994	6.75873	7.87991	138.241	221.686	245.14	3.30642e-27	-4.47837	down	BDLA_00000878	17.565	10.3702	6.66096	1.85359	0	0.948595	0.0217233	3.12634	up
BDLA_00000320	10.3056	5.74393	14.7521	41.988	35.3438	21.5867	0.000746657	-1.57342	down	BDLA_00003439	81.7695	104.958	46.389	26.2793	28.4059	37.5762	8.7764e-05	1.19178	up	BDLA_00000411	29.815	9.64934	19.6193	1.47543	4.23983	2.86239	0.00564258	2.32021	up	BDLA_00000659	16.4171	11.2079	12.7848	306.004	327.605	283.117	1.46418e-138	-4.35425	down	BDLA_00000883	99.9429	75.8404	93.854	20.6072	16.943	28.6131	2.46435e-13	1.74152	up
BDLA_00000323	133.101	145.941	171.537	42.2461	46.9922	44.0393	5.47525e-34	1.84506	up	BDLA_00003441	159.287	67.9561	108.022	12.7492	29.6999	20.5517	2.49246e-09	2.25563	up	BDLA_00000413	7.65649	20.5807	47.0358	2.84931	7.77697	3.30038	0.0297721	1.98054	up	BDLA_00000661	136.006	188.957	149.833	22.5303	32.4927	16.7557	2.96798e-20	2.83599	up	BDLA_00000899	1050.97	868.557	938.371	43.2941	93.9714	60.3112	5.26729e-64	3.56778	up
BDLA_00000324	10.0804	19.4132	6.76058	2.80435	0.104047	0.554677	0.00499575	3.19795	up	BDLA_00003444	4.37416	9.83127	3.18947	26.4946	13.7917	21.7304	0.00632226	-1.9157	down	BDLA_00000416	21.9808	9.22142	28.2834	38.0609	33.1315	51.0172	0.0190377	-1.42994	down	BDLA_00000686	89.145	90.738	82.7015	9.54198	20.374	15.4458	7.54471e-29	2.66232	up	BDLA_00000907	4021.14	3677.06	3950.7	902.51	888.043	930.101	3.13684e-142	1.82432	up
BDLA_00000326	7.37484	11.9767	13.3789	111.302	102.669	118.295	4.38484e-37	-3.25024	down	BDLA_00003465	78.0089	91.1962	95.2101	29.723	20.2307	27.9272	7.94852e-11	1.61462	up	BDLA_00000420	33.9662	45.5952	50.0775	11.6473	7.16629	4.72231	7.05644e-06	2.06628	up	BDLA_00000687	93.9731	69.2497	69.337	13.6898	33.2498	20.0264	0.00771957	1.82453	up	BDLA_00000913	58.8932	65.345	67.7128	23.1506	21.4278	16.8833	2.5501e-07	1.36816	up
BDLA_00000328	25.8354	28.6685	16.4155	87.5473	54.816	86.2945	0.000481637	-1.57977	down	BDLA_00003475	8.18564	17.1156	19.6751	0.670181	2.65193	0	0.00405825	3.51719	up	BDLA_00000421	11.5534	3.53906	37.3478	72.3612	25.899	78.7715	0.0134387	-2.07685	down	BDLA_00000688	34.9923	41.2025	35.8566	7.11176	3.08323	4.89433	2.06188e-09	2.89635	up	BDLA_00000914	566.885	492.143	557.949	4.31829	7.80148	8.75128	8.39859e-228	5.96106	up
BDLA_00000329	2.84674	9.97624	9.21691	0	0	1.14075	0.00432008	4.06598	up	BDLA_00003530	535.898	515.154	604.19	184.298	192.832	220.572	1.76975e-26	1.32662	up	BDLA_00000427	33.4507	87.2287	69.4141	172.141	119.032	145.334	1.66078e-05	-1.60459	down	BDLA_00000693	167.193	282.432	176.576	42.3053	10.4296	33.3226	4.44302e-18	2.9605	up	BDLA_00000925	22.9862	22.199	16.7565	3.64468	5.07311	5.88492	1.5742e-05	1.77833	up
BDLA_00000330	16.3362	23.2944	21.757	4.36846	8.82874	7.07379	0.000865077	1.65652	up	BDLA_00003551	139.602	143.92	79.473	21.2871	35.4894	29.8622	1.73315e-06	1.92367	up	BDLA_00000443	40.4309	30.2887	25.0778	0	0	0	4.32918e-08	8.25227	up	BDLA_00000697	0.955509	0	0	19.7592	5.27803	6.49283	0.00211683	-5.02856	down	BDLA_00000927	27.7462	16.9562	22.5864	6.71702	7.48778	4.8539	5.0166e-05	1.53889	up
BDLA_00000332	7.97646	12.0314	13.7568	4.08671	4.03258	6.51399	0.0119012	1.26516	up	BDLA_00003568	102.809	109.103	116.828	33.3013	31.2888	45.1638	6.36173e-08	1.43682	up	BDLA_00000448	60.1606	48.998	25.9875	13.873	11.7955	14.7884	0.00291151	1.33045	up	BDLA_00000702	0.604196	2.18483	7.70616	35.7294	29.232	28.856	1.85871e-05	-2.92464	down	BDLA_00000930	20.371	22.9507	21.7313	9.74786	7.78227	8.41013	0.00013964	1.04593	up
BDLA_00000333	4.33733	10.5865	5.45896	1.67908	3.63264	0.293802	0.0340519	1.92774	up	BDLA_00003576	128.242	86.9011	168.003	24.3851	38.4499	32.0812	3.41932e-05	1.86671	up	BDLA_00000451	0	8.56326	4.69	35.991	57.1953	19.6834	0.00183777	-3.48841	down	BDLA_00000703	11.7324	10.6278	6.0123	0	0	0	0.00283752	5.4516	up	BDLA_00000937	290.319	270.678	251.459	101.964	76.9025	65.3356	1.93264e-16	1.46477	up
BDLA_00000334	20.2758	24.2844	18.1935	7.27645	0.266268	3.65063	0.00194615	2.53028	up	BDLA_00003583	31.3864	24.5591	20.9817	6.60022	1.18928	2.72347	1.48458e-05	2.70282	up	BDLA_00000452	34.966	61.029	89.9793	202.605	216.277	189.901	1.89894e-08	-2.10889	down	BDLA_00000710	60.2712	49.4852	41.6703	140.263	196.322	268.948	2.84214e-11	-1.85584	down	BDLA_00000938	84.0237	86.2358	94.313	29.0549	22.0372	12.1442	9.28112e-10	1.80309	up
BDLA_00000335	13.8376	18.6669	15.6255	7.24953	6.32434	2.33109	0.00353236	1.66954	up	BDLA_00003589	105.866	60.3363	93.8106	31.6919	23.2994	38.0662	0.000108563	1.33151	up	BDLA_00000457	0	0	0	6.54952	26.3618	15.6868	0.00668755	-5.53746	down	BDLA_00000712	25.9687	20.2684	39.6475	154.334	124.405	150.016	3.93528e-16	-2.16327	down	BDLA_00000939	500.602	340.143	405.202	200.796	217.529	84.32	0.00103653	1.03902	up
BDLA_00000336	46.3134	54.4852	56.6219	28.9985	19.2105	12.0758	0.000103718	1.48634	up	BDLA_00003617	76.695	39.5929	58.7958	11.066	10.5384	17.9648	6.15577e-05	1.98563	up	BDLA_00000458	181.864	163.376	159.214	277.645	386.551	286.81	2.07615e-06	-1.32182	down	BDLA_00000718	7.9489	9.78901	13.6315	0	1.59568	0	0.00419077	3.80703	up	BDLA_00000940	7.74455	12.9686	9.92158	0	0	1.95838	0.0014034	3.56494	up
BDLA_00000337	87.8067	84.1719	96.8293	17.9877	8.15832	13.4709	2.83921e-30	2.84839	up	BDLA_00003618	32.5016	87.5307	77.2543	6.41637	5.22991	2.00502	7.17293e-17	3.66373	up	BDLA_00000459	39.1233	34.1884	47.6952	14.3236	8.94051	18.3966	0.00811169	1.11768	up	BDLA_00000732	18.566	22.2269	23.7031	107.582	113.295	66.0308	1.12361e-07	-2.00744	down	BDLA_00000958	32.8942	32.1371	33.5014	15.2332	9.69395	9.85135	0.000279072	1.2324	up
BDLA_00000342	120.605	119.892	134.608	4.98025	7.84389	8.94204	1.17721e-52	4.16271	up	BDLA_00003633	109.871	112.81	87.6544	28.1297	25.4914	11.2803	3.03659e-11	2.09824	up	BDLA_00000462	36.3365	86.3556	32.628	91.3733	71.2176	80.153	0.016904	-1.03851	down	BDLA_00000745	390.26	544.817	449.406	1173.34	1131.75	1276.93	4.43163e-15	-1.22844	down	BDLA_00000963	18.4089	14.1103	22.7864	4.97454	5.49028	6.58603	0.00912371	1.39275	up
BDLA_00000349	75.6004	116.312	80.1132	281.105	256.725	271.283	2.92738e-05	-1.4676	down	BDLA_00003664	33.6981	35.3523	24.8032	5.13693	5.14657	7.76377	6.81196e-07	2.20882	up	BDLA_00000467	66.4651	148.936	103.449	321.562	283.18	407.004	6.22323e-06	-2.0393	down	BDLA_00000751	6.68029	4.87858	2.91869	12.8239	43.5485	14.6327	0.00316206	-2.16379	down	BDLA_00000978	70.3105	49.6232	85.1971	6.97931	2.70464	5.56032	8.05452e-14	3.41567	up
BDLA_00000356	18.9425	23.9391	17.7868	9.59133	10.6793	11.0642	0.021343	1.02312	up	BDLA_00003742	13.3012	52.9157	40.7452	6.82125	4.59303	10.6536	0.00262243	2.13391	up	BDLA_00000474	0	0	0	8.46766	3.14832	3.0806	0.0175225	-5.18751	down	BDLA_00000753	147.131	123.969	148.376	50.492	76.3005	71.7368	2.51367e-09	1.21399	up	BDLA_00000985	54.3381	40.9171	59.2594	14.5512	17.5183	17.8985	7.15545e-05	1.34404	up
BDLA_00000361	4.84471	1.7562	1.43681	0.936214	1.10516	0.355729	0.0176159	1.81411	up	BDLA_00003746	94.6714	68.4081	85.1652	17.4708	15.3431	13.3314	5.90037e-12	2.27904	up	BDLA_00000478	57.0506	41.9012	16.4318	53.2492	101.868	69.122	0.0295202	-1.34331	down	BDLA_00000763	34.422	32.5283	62.9155	131.784	109.379	189.646	3.58019e-06	-1.57492	down	BDLA_00000998	183.024	227.036	196.08	44.728	60.6865	60.406	2.18005e-19	1.58755	up
BDLA_00000362	24.641	45.6438	39.3998	152.342	170.009	159.769	1.17403e-12	-2.03969	down	BDLA_00003840	27.5745	48.7627	43.117	19.3784	11.8442	12.9934	0.00409414	1.28344	up	BDLA_00000480	33.1756	37.2017	47.4505	11.2361	12.2987	12.3291	0.0413727	1.29001	up	BDLA_00000765	339.927	402.988	346.58	134.446	88.3033	93.4654	2.66298e-29	1.92138	up	BDLA_00000999	23.4719	21.7966	24.6057	8.65834	1.0713	5.20482	0.00251514	1.91022	up
BDLA_00000367	110.39	115.41	125.281	51.9414	51.2283	34.2594	2.36535e-10	1.44875	up	BDLA_00003844	72.8738	36.8372	62.3167	24.0002	22.5333	14.002	0.000457019	1.35707	up	BDLA_00000481	29.1351	34.3168	18.7767	4.28864	2.94838	1.04489	3.35994e-06	2.87032	up	BDLA_00000776	89.2331	73.388	66.9823	213.435	230.169	225.359	0.000104079	-1.39547	down	BDLA_00001003	33.3569	27.468	24.5485	7.00281	12.8172	2.61976	0.00169947	1.65732	up
BDLA_00000374	0	4.99592	0	166.651	238.914	236.01	2.21444e-14	-6.63935	down	BDLA_00003916	36.8044	21.3123	25.716	52.5558	54.3735	75.1004	0.000288351	-1.24819	down	BDLA_00000488	0	1.89691	2.05025	47.5015	45.9151	46.1368	3.52658e-08	-5.16227	down	BDLA_00000793	5.09178	7.90029	0	39.057	67.5205	27.9172	0.000246886	-3.20517	down	BDLA_00001005	37.9606	53.4403	46.7474	14.1666	14.4288	16.6728	7.93112e-06	1.32482	up
BDLA_00000375	2.12873	7.45046	3.89636	0.503044	0	0	0.00715273	4.63178	up	BDLA_00003940	15.1233	21.5369	21.6611	37.5457	36.9591	42.1656	0.00382418	-1.11841	down	BDLA_00000494	114.041	90.1123	76.4004	21.4888	27.9918	20.9303	5.43396e-05	1.57227	up	BDLA_00000797	35.6442	43.3744	29.8863	13.1191	20.7929	20.0566	0.0015618	1.15363	up	BDLA_00001010	9.2827	9.61667	9.59394	2.45723	0.311614	1.07817	0.013068	2.5231	up
BDLA_00000378	1.11652	0	0	4.60158	5.47959	4.74841	0.0262662	-3.35423	down	BDLA_00003949	42.9111	37.1224	42.9615	80.4351	55.7378	99.6971	0.00340021	-1.06594	down	BDLA_00000495	69.4291	50.2254	76.5225	16.7703	28.6855	9.45336	0.00171212	1.42968	up	BDLA_00000799	96.9303	121.668	94.1363	332.351	581.66	417.259	8.9445e-15	-1.94826	down	BDLA_00001013	7.35972	10.3653	10.0548	0.699098	3.22873	1.51113	0.00168298	2.01057	up
BDLA_00000380	58.6146	60.1525	61.2289	29.0491	34.0902	20.6766	3.81721e-05	1.19401	up	BDLA_00004007	152.819	165.552	128.824	54.6753	48.2372	52.2764	5.56035e-17	1.38384	up	BDLA_00000499	0	0	0	3.02926	1.50306	1.73384	0.0148266	-5.21834	down	BDLA_00000825	58.9929	51.2112	55.2601	25.2094	20.7411	12.0617	1.55978e-07	1.63135	up	BDLA_00001025	109.831	129.858	97.4546	33.0904	41.2636	48.3151	4.9836e-05	1.17093	up
BDLA_00000387	72.0663	82.7373	83.5395	19.4172	18.3219	19.6655	9.4139e-25	2.14029	up	BDLA_00004036	148.635	135.524	153.617	47.0602	31.9616	53.6088	3.62956e-06	1.58089	up	BDLA_00000500	153.003	115.044	90.6872	34.118	43.8938	36.6382	0.00038376	1.23569	up	BDLA_00000826	66.9772	59.846	69.392	37.6817	43.2049	14.7846	0.00349738	1.15676	up	BDLA_00001032	44.9471	42.5123	31.0644	9.24138	13.0639	7.03792	3.62095e-05	1.70951	up
BDLA_00000394	26.6747	22.2147	22.0167	50.03	88.9321	108.458	6.04814e-05	-1.71265	down	BDLA_00004063	59.5884	83.0275	114.295	37.5771	31.046	30.8053	3.22428e-05	1.22146	up	BDLA_00000507	45.1272	47.6555	109.558	226.971	197.663	229.218	1.35434e-07	-2.09	down	BDLA_00000827	187.846	143.114	168.22	4.06316	11.027	16.136	2.40372e-12	4.05822	up	BDLA_00001033	10.5067	16.3565	11.496	2.45129	6.29945	1.37081	0.0139178	1.6243	up
BDLA_00000395	18.545	17.775	15.586	11.8085	6.27304	7.8754	0.0161894	1.08025	up	BDLA_00004114	125.872	175.663	91.4959	35.694	55.5016	24.7648	3.1991e-06	1.61313	up	BDLA_00000509	53.0145	54.6399	88.2259	6.04891	7.60828	8.04197	3.08008e-09	2.73107	up	BDLA_00000843	54.6004	69.8148	66.392	46.1857	32.8372	23.6825	0.00460484	1.01547	up	BDLA_00001040	64.8253	52.5376	47.3653	16.2561	4.18363	16.2467	9.20476e-06	1.88237	up
BDLA_00000397	82.5887	111.601	85.4409	391.799	367.119	439.899	6.65322e-19	-2.00804	down	BDLA_00004116	121.845	133.013	133.694	31.92	30.915	32.5845	3.89126e-15	1.8793	up	BDLA_00000519	20.3759	54.6839	69.5995	118.206	159.68	193.446	1.70981e-05	-2.12911	down	BDLA_00000844	87.6624	99.3046	69.4657	23.1036	23.4854	12.5429	3.22675e-06	2.20868	up	BDLA_00001042	90.7682	82.1875	85.9275	43.9046	30.631	25.5542	4.54537e-05	1.09675	up
BDLA_00000404	67.8423	83.7918	92.449	388.527	322.562	476.064	1.40922e-14	-2.18747	down	BDLA_00004191	45.2042	48.8016	54.4835	16.8465	20.5993	11.8099	2.13618e-08	1.4434	up	BDLA_00000523	31.1176	36.9865	24.9671	13.3539	8.32638	7.81629	0.000843846	1.25501	up	BDLA_00000867	2.29723	1.18457	0	18.3366	29.4968	34.1329	1.71615e-10	-4.4167	down	BDLA_00001053	24.2831	17.0448	17.7216	2.25996	1.67441	0.707636	0.000101511	3.18126	up
BDLA_00000405	20.1841	44.8039	32.8938	98.0638	73.6453	96.9407	0.0172308	-1.33393	down	BDLA_00004259	47.4927	28.49	36.9232	4.05895	8.47062	13.788	0.000720183	1.95002	up	BDLA_00000530	11.1582	4.15661	0	159.437	104.055	112.971	5.16543e-06	-4.96181	down	BDLA_00000869	84.7095	95.2362	98.6677	249.311	195.455	197.435	1.85136e-07	-1.06441	down	BDLA_00001054	44.4366	26.1546	35.2483	10.474	5.14631	20.2348	0.0296049	1.25195	up
BDLA_00000409	77.2669	63.1461	85.5457	25.7828	18.1339	21.2939	1.08812e-10	1.88698	up	BDLA_00004411	541.524	624.296	574.446	244.667	272.332	258.035	1.71421e-14	1.02224	up	BDLA_00000533	0	0	0	10.9668	19.3179	38.7142	0.00213492	-5.83736	down	BDLA_00000887	146.718	143.3	120.973	26.2369	43.8117	21.8918	1.93878e-10	2.25927	up	BDLA_00001055	3.44261	5.36747	4.66394	0	0.636867	0	0.00809993	3.93837	up
BDLA_00000410	61.2475	42.876	33.8524	7.67373	14.4024	9.5998	6.24942e-07	2.18432	up	BDLA_00004419	34.7838	23.1047	13.9965	41.0858	43.3176	50.5818	0.00494875	-1.0325	down	BDLA_00000549	0	0	0	6.98198	26.4138	29.0011	0.000951828	-6.06752	down	BDLA_00000899	347.49	367.962	288.651	32.6589	5.89843	7.23417	1.05805e-20	4.46621	up	BDLA_00001056	36.2557	33.0238	39.4763	16.8987	11.1197	14.7282	0.0091343	1.07046	up
BDLA_00000411	5.00725	10.7951	10.0891	1.47543	4.23983	2.86239	0.0424849	1.62895	up	BDLA_00004442	76.982	150.374	125.446	39.8687	40.2823	15.0455	0.00686132	1.71173	up	BDLA_00000550	0	0	15.6342	106.161	70.402	51.6602	0.0350968	-4.25394	down	BDLA_00000903	3.98935	7.46969	8.16517	24.8762	26.7286	35.8662	0.00316121	-1.99888	down	BDLA_00001066	5.49634	6.12823	8.20717	3.06769	1.07673	2.36863	0.0438576	1.30744	up
BDLA_00000413	307.344	272.161	269.297	2.84931	7.77697	3.30038	8.01191e-115	5.95932	up	BDLA_00004446	11.8581	11.4347	23.6397	3.58373	2.2924	3.05652	0.0037033	2.22198	up	BDLA_00000551	0	0	0	15.6553	12.36	25.8039	0.000981632	-5.96448	down	BDLA_00000905	6.84656	6.12593	11.5893	36.6297	19.7717	46.1252	0.000147103	-1.90449	down	BDLA_00001069	59.2272	64.5392	60.514	4.92793	3.56542	5.9522	1.51252e-15	3.30999	up
BDLA_00000416	13.1029	8.29978	10.7312	38.0609	33.1315	51.0172	2.9039e-05	-1.83159	down	BDLA_00004474	207.66	162.199	129.745	61.149	64.3031	56.4724	0.000116487	1.31304	up	BDLA_00000554	8.41108	1.26863	0.745082	12.7143	17.549	10.7155	0.00666475	-2.32645	down	BDLA_00000907	4020.85	3611.81	3366.04	806.954	573.239	842.117	1.08669e-98	2.45121	up	BDLA_00001070	21.619	25.2475	23.6288	4.73872	9.27045	8.28727	0.00262619	1.35099	up
BDLA_00000421	11.0944	19.0793	34.9353	72.3612	25.899	78.7715	0.0222485	-1.34213	down	BDLA_00004544	32.0372	26.868	25.7914	46.6663	55.5371	59.3212	7.37496e-05	-1.05967	down	BDLA_00000559	80.8073	60.534	132.731	17.4057	17.4738	11.3514	1.06791e-07	2.15511	up	BDLA_00000908	503.645	450.893	424.56	288.086	174.259	279.537	4.81638e-06	1.03357	up	BDLA_00001074	41.193	42.364	29.2335	9.07262	17.3474	14.3585	0.000500285	1.17526	up
BDLA_00000427	28.6859	35.8319	49.913	172.141	119.032	145.334	1.96013e-11	-1.83215	down	BDLA_00004561	40.4321	7.32054	31.3844	0	1.35007	1.76075	8.03606e-07	4.39431	up	BDLA_00000569	7.59976	19.163	16.0227	37.2555	30.3938	28.7101	0.00245196	-1.55124	down	BDLA_00000909	22.6587	31.9238	32.0629	70.2169	42.0835	80.9012	0.00245674	-1.01559	down	BDLA_00001075	546.9	423.052	501.526	16.3731	23.7588	18.6079	3.38826e-97	4.36377	up
BDLA_00000429	0.938385	1.34304	2.83719	10.0626	27.1065	33.8178	3.83934e-05	-3.637	down	BDLA_00004565	44.5825	61.0307	35.5468	18.1495	10.26	4.21552	0.00153761	1.93643	up	BDLA_00000590	8.1995	12.4369	3.66049	66.055	36.5779	41.5656	0.000483399	-2.74514	down	BDLA_00000914	1514.26	1462.98	1464.28	417.206	508.307	367.273	5.20817e-92	1.92127	up	BDLA_00001119	16.2884	24.4106	13.8944	0	0	0	3.76981e-10	8.49502	up
BDLA_00000444	2.96851	0.867316	0.773986	0	0	0	0.0274831	5.31943	up	BDLA_00004589	47.9113	18.9186	26.0858	68.839	82.633	57.9142	0.00686507	-1.29796	down	BDLA_00000598	64.7261	58.5024	59.5928	9.33433	4.15447	5.42016	2.05105e-13	2.86457	up	BDLA_00000921	227.677	251.006	314.978	118.215	141.286	156.023	2.04837e-07	1.07472	up	BDLA_00001130	59.9385	55.856	61.4321	20.4359	23.2382	18.6407	3.65771e-08	1.22892	up
BDLA_00000445	16.6192	13.1433	34.7718	6.94116	9.29618	0.87348	0.0491292	1.91866	up	BDLA_00004635	64.3908	55.3454	22.1081	8.28557	10.1613	8.83088	1.3767e-07	2.22657	up	BDLA_00000599	60.8406	82.5359	50.1181	20.6004	29.6781	19.2476	0.0145805	1.07111	up	BDLA_00000927	68.9037	68.7101	65.0924	42.1544	36.3045	27.3949	5.35597e-06	1.06561	up	BDLA_00001133	9.61473	17.4635	21.2408	1.84628	6.58056	5.24018	0.0354593	1.48792	up
BDLA_00000448	25.8957	25.4118	28.0033	13.873	11.7955	14.7884	0.0010464	1.06147	up	BDLA_00004639	75.7767	43.409	68.1806	4.81842	10.5974	2.54405	3.30846e-13	3.18048	up	BDLA_00000605	32.349	32.4273	24.8153	57.7097	49.8409	34.1429	0.00431882	-1.05337	down	BDLA_00000937	914.922	966.327	851.6	498.493	464.029	413.791	2.98101e-25	1.12842	up	BDLA_00001156	47.457	52.9315	73.3637	12.0106	18.4503	10.3735	3.23761e-06	1.78802	up
BDLA_00000455	56.8622	53.5603	66.1038	23.2243	15.0597	35.0011	0.0048201	1.35175	up	BDLA_00004672	13.7675	16.9309	9.2072	29.9371	29.6606	31.2203	2.5565e-06	-1.31328	down	BDLA_00000618	42.3142	47.1776	61.5666	1.28702	0.899985	3.52251	8.06878e-05	3.9847	up	BDLA_00000950	7.99848	8.68065	14.2	0	0	0	0.000276294	5.98634	up	BDLA_00001169	16.6814	18.931	19.5706	5.33952	2.59297	6.45493	0.000442026	1.64259	up
BDLA_00000458	93.2683	63.4853	115.209	277.645	386.551	286.81	9.59306e-11	-1.71409	down	BDLA_00004706	12.7973	11.101	10.1569	1.8686	3.04688	2.3749	9.79187e-05	2.06468	up	BDLA_00000628	552.7	415.732	809.73	1494.77	1721.49	1679.53	6.32557e-18	-1.87664	down	BDLA_00000957	13.6884	14.4748	14.2396	50.486	37.5717	33.7873	0.000843158	-1.4	down	BDLA_00001173	7.87714	14.7124	10.0652	2.59937	0.310521	0.747452	0.00191101	2.73966	up
BDLA_00000459	31.8637	38.1259	39.4702	14.3236	8.94051	18.3966	1.62356e-06	1.47124	up	BDLA_00004954	51.0999	83.3444	78.0914	20.0092	18.6897	37.7711	1.78436e-05	1.33333	up	BDLA_00000629	21.2366	17.425	7.52612	6.05111	4.92577	3.80262	0.0487718	1.24442	up	BDLA_00000963	13.9368	19.5038	22.0248	0	3.31854	4.42124	0.000414252	2.94947	up	BDLA_00001174	6.42124	7.79959	6.44072	1.29721	0.510997	0	0.0108855	3.10271	up
BDLA_00000462	8.10441	21.5874	17.2462	91.3733	71.2176	80.153	4.74723e-12	-2.26665	down	BDLA_00004974	16.4537	18.3544	19.2485	3.75511	4.46142	6.32538	0.000164817	1.72773	up	BDLA_00000637	6.78129	17.64	10.673	1.32531	1.17504	0.19097	3.1502e-05	3.2881	up	BDLA_00000970	9.78077	44.1379	31.7998	863.423	810.097	892.829	1.31304e-17	-4.7443	down	BDLA_00001184	34.4962	55.4534	37.3212	5.77685	14.42	7.57813	0.000532914	1.9154	up
BDLA_00000463	222.634	199.824	185.694	84.1823	90.8437	85.3333	5.76133e-11	1.31422	up	BDLA_00004993	62.4603	44.625	59.2904	15.1227	16.1012	8.28906	1.41062e-05	1.92081	up	BDLA_00000640	8.88363	54.0075	48.5765	107.571	92.5578	89.6387	0.0211856	-1.73274	down	BDLA_00000971	2.07882	2.33335	6.41906	29.932	42.0835	22.925	1.4259e-06	-2.86276	down	BDLA_00001209	231.015	260.324	250.786	55.238	70.0629	64.8112	2.46094e-23	1.68461	up
BDLA_00000469	15.0217	19.6028	23.9364	12.1744	8.67536	10.0221	0.0363446	1.00863	up	BDLA_00005094	46.3366	53.7614	30.1363	16.729	16.7252	12.8	2.57102e-07	1.3493	up	BDLA_00000641	62.8972	131.016	172.873	168.448	196.644	227.622	0.00591882	-1.11151	down	BDLA_00000974	15.6101	17.5918	24.1845	3.2786	4.40863	8.96895	0.00620305	1.84995	up	BDLA_00001211	686	714.787	647.091	111.225	143.859	109.27	8.51862e-56	2.21392	up
BDLA_00000470	19.8071	37.5348	18.1288	13.9874	11.9157	9.33122	0.0414804	1.18052	up	BDLA_00005108	267.479	355.588	262.302	124.771	136.081	123.558	5.94709e-16	1.05834	up	BDLA_00000643	6.04779	11.7279	11.9364	213.012	169.324	176.684	1.76834e-41	-4.56736	down	BDLA_00000975	28.3909	31.6486	28.9389	71.1298	82.2554	133.359	0.00011632	-1.52474	down	BDLA_00001217	388.208	438.331	454.001	140.65	110.186	154.483	8.834e-18	1.38334	up
BDLA_00000471	0	0	0	4.25972	2.75298	3.09345	0.0145105	-5.48569	down	BDLA_00005136	112.522	104.832	109.949	55.3609	26.5384	42.5202	0.00753139	1.25835	up	BDLA_00000648	42.9421	22.4259	13.4428	142.96	109.198	121.321	1.59135e-10	-2.64068	down	BDLA_00000976	519.188	746.716	588.476	175.347	210.218	181.002	3.46796e-20	1.83676	up	BDLA_00001218	38.3651	76.2783	58.2131	18.6734	22.5015	19.5215	0.000101946	1.22577	up
BDLA_00000475	5.08854	3.43546	1.01405	10.0643	11.0671	8.33359	0.028554	-1.51774	down	BDLA_00005178	90.0031	152.024	92.2974	8.85464	21.0312	30.6639	6.14239e-10	2.318	up	BDLA_00000650	34.0022	43.1302	31.5406	68.2311	57.0425	58.8027	0.0297721	-1.12823	down	BDLA_00000978	271.192	312.603	282.8	7.61014	36.4298	11.2746	1.9625e-35	4.01678	up	BDLA_00001220	65.3523	47.1	43.7742	21.0752	17.9216	9.81487	3.61715e-05	1.40585	up
BDLA_00000476	43.061	50.5976	32.6568	15.4864	19.3254	13.9986	0.00252662	1.43413	up	BDLA_00005254	74.9748	93.1067	89.8537	39.8811	35.3946	41.7336	0.000263735	1.00089	up	BDLA_00000654	217.185	301.007	331.885	962.949	792.799	901.197	7.76064e-19	-2.04533	down	BDLA_00000984	7.07976	7.24281	4.30511	62.6772	21.4907	52.2813	0.00296114	-2.64785	down	BDLA_00001225	69.4392	61.8962	54.4801	20.0196	24.2177	22.3282	9.63882e-07	1.19591	up
BDLA_00000479	7.21686	16.5923	12.4996	55.4106	48.1964	44.2159	5.49906e-07	-1.91009	down	BDLA_00005287	45.905	65.7767	42.3102	18.2473	5.5285	21.9264	0.00209052	1.60947	up	BDLA_00000655	49.4899	38.6196	23.7815	55.3941	53.7798	79.5243	0.0376835	-1.1423	down	BDLA_00000985	4.33472	3.49521	11.5353	96.2572	130.656	76.519	2.71201e-19	-3.78233	down	BDLA_00001249	48.4406	48.0818	47.7167	20.5013	15.9012	6.29355	3.94871e-05	1.48728	up
BDLA_00000480	99.2816	87.0307	102.616	11.2361	12.2987	12.3291	2.23577e-22	3.07531	up	BDLA_00005293	203.29	206.634	234.599	80.7272	65.1745	80.8598	1.76649e-12	1.36229	up	BDLA_00000658	138.053	221.336	244.818	1218.59	1139.34	1189.82	4.34427e-59	-2.96428	down	BDLA_00000988	8.74526	4.80014	9.08113	24.4045	55.8364	19.484	0.000954699	-1.94154	down	BDLA_00001253	28.2025	31.3659	24.2847	8.74025	10.3572	10.9938	0.0245113	1.17228	up
BDLA_00000481	12.1878	17.8787	20.1245	4.28864	2.94838	1.04489	7.12255e-07	2.66014	up	BDLA_00005295	18.8022	49.8314	31.6842	4.606	8.11103	11.6047	1.91337e-05	1.89962	up	BDLA_00000674	6.22338	0	0	9.42737	37.2928	26.7567	0.0150677	-3.82485	down	BDLA_00000991	36.0285	35.9639	47.5403	160.766	140.368	100.991	4.89135e-05	-1.60738	down	BDLA_00001255	8.29868	4.5177	4.10705	1.78007	1.10376	1.6789	0.00163691	1.58534	up
BDLA_00000488	4.98788	8.55155	9.84	47.5015	45.9151	46.1368	4.75148e-08	-2.43995	down	BDLA_00005314	9.77538	5.88371	24.0851	0	0	0	9.50308e-05	7.07136	up	BDLA_00000675	0	2.05223	0	5.00054	5.02386	8.231	0.0461325	-3.37819	down	BDLA_00000999	106.626	90.7419	81.4934	7.926	21.0728	7.22613	1.79056e-13	2.99508	up	BDLA_00001261	45.4056	49.9532	49.5065	18.217	19.6729	20.5722	0.000431645	1.02339	up
BDLA_00000490	19.5048	17.0481	19.9915	40.8543	54.8169	28.7963	0.0372584	-1.03172	down	BDLA_00005319	59.0831	50.2895	44.1403	18.8165	10.1002	9.36792	9.05198e-07	1.84816	up	BDLA_00000686	9.52897	20.3418	15.4255	2.06172	2.66827	2.96016	0.000818901	2.11306	up	BDLA_00001003	63.0876	75.0821	97.5146	26.5259	22.5652	53.5395	0.000189685	1.34009	up	BDLA_00001265	102.984	124.898	108.198	13.6593	12.7543	15.7723	3.23868e-12	2.67131	up
BDLA_00000494	125.886	166.212	143.436	21.4888	27.9918	20.9303	3.71925e-28	2.70565	up	BDLA_00005337	168.5	171.851	143.708	68.1547	35.4175	33.3592	2.79314e-09	1.66984	up	BDLA_00000690	13.0762	0	0	62.633	114.141	152.676	1.9033e-05	-4.72924	down	BDLA_00001005	283.021	297.129	295.804	108.713	85.561	120.701	3.15963e-29	1.61985	up	BDLA_00001267	3.18529	3.5164	1.47372	0.212066	0	0.157988	0.000791677	4.05865	up
BDLA_00000497	3.12224	3.78843	3.2452	8.35164	15.6105	12.6458	0.00578754	-1.74123	down	BDLA_00005342	58.4274	110.018	117.819	44.1833	23.5537	22.258	0.00351208	1.51815	up	BDLA_00000691	0	0	0	5.53035	14.0585	5.434	0.000194613	-6.3734	down	BDLA_00001017	274.106	172.945	233.059	448.968	729.163	646.714	2.77823e-05	-1.28047	down	BDLA_00001270	45.1379	34.9256	29.2237	13.0966	9.63549	9.42119	6.90431e-05	1.47964	up
BDLA_00000503	12.6491	2.21791	4.91083	15.8149	32.8383	31.6719	0.0116187	-1.90289	down	BDLA_00005353	133.178	177.703	89.2459	50.7437	41.5001	48.6881	0.000377168	1.3486	up	BDLA_00000695	4.10531	21.0385	10.168	55.1462	74.5318	60.6795	1.35144e-06	-2.74459	down	BDLA_00001022	31.4591	35.8043	41.4357	81.0556	108.489	78.3766	2.24324e-05	-1.15696	down	BDLA_00001276	76.9633	42.666	45.3411	13.7758	12.719	12.308	0.0002418	1.77587	up
BDLA_00000507	38.2623	28.8865	37.1878	226.971	197.663	229.218	5.94054e-20	-2.5352	down	BDLA_00005371	10.373	16.2383	11.1765	0.843488	0	3.95379	0.00626438	2.81367	up	BDLA_00000697	19.7322	5.26971	6.4843	47.6119	39.8722	41.6501	0.000102128	-2.35686	down	BDLA_00001028	95.7378	95.31	92.124	410.362	448.069	419.886	2.53813e-12	-2.02147	down	BDLA_00001277	136.634	178.828	129.258	17.4064	12.4866	5.52856	8.91193e-12	3.2917	up
BDLA_00000509	19.6858	25.8488	38.0084	6.04891	7.60828	8.04197	2.98948e-05	2.00372	up	BDLA_00005439	432.125	407.39	376.987	106.554	87.6443	99.0286	3.75378e-56	1.9067	up	BDLA_00000699	0	2.4008	0	14.0084	15.6919	14.4657	0.000788305	-4.37232	down	BDLA_00001046	15.1643	8.17721	11.3213	0	0	1.86057	0.0027489	3.86731	up	BDLA_00001284	66.942	73.8555	107.555	39.2595	23.8051	31.4312	0.002977	1.11987	up
BDLA_00000519	20.4912	14.2875	25.0514	118.206	159.68	193.446	5.7777e-15	-2.87936	down	BDLA_00005443	137.111	186.806	195	46.4432	38.1414	33.9498	4.52305e-24	1.97769	up	BDLA_00000700	0	6.21343	0	37.9252	68.5749	38.641	0.00320591	-4.60691	down	BDLA_00001059	1.84666	6.39845	8.12911	106.349	84.6388	109.406	3.06764e-25	-3.98804	down	BDLA_00001287	29.7145	35.5471	31.6952	8.61961	9.17671	6.52966	1.26395e-11	1.71368	up
BDLA_00000521	48.4166	69.876	53.3073	6.80073	11.3844	13.6197	0.000156044	2.42282	up	BDLA_00005467	81.9581	62.8486	22.2832	12.3814	9.26293	5.24804	4.09408e-06	2.48877	up	BDLA_00000701	0	0	0	3.71731	7.57733	4.45291	0.00966903	-5.3606	down	BDLA_00001075	794.837	709.944	874.406	51.8359	72.1461	43.9228	4.18688e-88	3.91982	up	BDLA_00001299	229.862	278.691	256.65	51.7332	58.4316	40.4758	1.40639e-25	2.06681	up
BDLA_00000523	24.095	25.5108	25.8628	13.3539	8.32638	7.81629	2.17634e-07	1.45177	up	BDLA_00005504	40.5974	82.1968	50.3435	22.2507	13.3633	16.9213	0.000107274	1.57257	up	BDLA_00000703	0	0	0	61.0973	39.8438	43.206	5.90853e-09	-8.02637	down	BDLA_00001082	32.3803	68.1354	52.4355	158.814	208.983	180.076	2.81903e-08	-1.70075	down	BDLA_00001309	62.5216	58.0779	64.3857	22.2712	20.9551	15.5576	1.96501e-09	1.38103	up
BDLA_00000528	6.69904	8.91	9.69007	3.13735	0	0	0.0117213	3.08737	up	BDLA_00005627	31.256	11.7899	17.6467	1.361	7.60468	3.86997	0.00714282	2.08006	up	BDLA_00000704	0	0	0	16.8819	6.77388	22.3249	1.70202e-05	-6.87327	down	BDLA_00001108	54.0801	46.0073	45.0142	72.4071	131.019	143.735	0.000450836	-1.11204	down	BDLA_00001324	6.20117	6.31162	7.02204	2.01005	0.447348	0.27496	0.00139025	2.5129	up
BDLA_00000530	6.39706	12.0241	12.3095	159.437	104.055	112.971	1.63115e-34	-3.50988	down	BDLA_00005699	19.2679	24.7456	28.983	9.18704	10.2241	3.91325	0.00248638	1.49662	up	BDLA_00000710	140.071	196.013	268.595	1756.53	1597.03	1494.19	2.46989e-92	-3.41501	down	BDLA_00001119	42.6867	35.9244	37.9961	0	0	0	1.98027e-10	8.34179	up	BDLA_00001328	3.317	2.51067	4.61862	0	0	0	0.0157042	5.27832	up
BDLA_00000533	0	0	0	10.9668	19.3179	38.7142	1.79356e-05	-7.07265	down	BDLA_00005780	0	0	0	1.72096	7.89022	2.13532	0.00878613	-5.52763	down	BDLA_00000713	57.6894	67.8103	100.106	102.016	146.06	154.686	0.00289465	-1.24534	down	BDLA_00001131	0	0	0	15.9918	9.96179	7.88239	0.000861996	-6.32691	down	BDLA_00001348	75.0595	74.1579	48.0985	3.93693	1.88122	4.4312	2.60851e-07	3.83418	up
BDLA_00000549	0	0	2.88555	6.98198	26.4138	29.0011	0.000774476	-4.42368	down	BDLA_00005884	16.5492	21.0987	18.3975	1.49369	0	3.45811	1.62099e-05	3.33645	up	BDLA_00000716	23.0742	4.89329	30.5539	46.3542	79.3452	58.3351	0.0123828	-2.02512	down	BDLA_00001139	1.21239	4.40746	3.18992	34.6005	58.4787	67.326	1.44639e-10	-3.99968	down	BDLA_00001352	998.638	1026.1	1020.4	113.474	144.846	136.951	1.03183e-59	2.66068	up
BDLA_00000550	0.667239	2.20483	9.99987	106.161	70.402	51.6602	1.00166e-10	-3.91485	down	BDLA_00005908	49.6382	24.1368	58.4796	10.0729	5.63241	7.55509	1.01427e-05	2.34304	up	BDLA_00000729	101.389	83.616	81.3557	154.829	127.565	163.965	0.0158145	-1.13135	down	BDLA_00001154	165.964	207.92	221.465	43.7362	99.4728	25.6732	1.26699e-06	1.92457	up	BDLA_00001353	2450.52	2201.83	2375.38	366.691	322.966	359.919	5.6065e-162	2.46957	up
BDLA_00000551	0	0	0	15.6553	12.36	25.8039	6.03082e-06	-7.20033	down	BDLA_00005918	3.0876	3.41227	1.24595	11.1833	15.9348	17.7528	0.000286048	-2.53438	down	BDLA_00000731	57.5748	87.8251	57.8341	131.796	125.106	144.824	3.34388e-06	-1.38089	down	BDLA_00001164	12.8151	17.9593	20.1461	4.85355	3.18567	0	0.00123406	2.73036	up	BDLA_00001367	104.379	82.6291	107.943	23.7957	24.9456	22.9829	9.26077e-05	1.74726	up
BDLA_00000554	3.23893	4.65723	3.39078	12.7143	17.549	10.7155	0.000311628	-1.74521	down	BDLA_00005930	29.532	16.1595	15.2403	7.38194	3.09294	1.94569	0.00158777	2.1178	up	BDLA_00000732	107.435	113.116	65.944	176.987	183.093	199.881	5.99592e-06	-1.36585	down	BDLA_00001169	37.1944	33.4182	22.8479	7.88837	13.7829	10.3431	0.000108684	1.65053	up	BDLA_00001371	8.92161	10.3189	8.84913	0.963493	0.601586	1.80198	0.0238191	2.49015	up
BDLA_00000558	7.52032	7.95711	7.40385	23.5766	20.2123	35.0564	0.00656387	-1.66949	down	BDLA_00005968	23.9353	7.95634	7.47829	0.777347	3.39115	1.91737	0.00201479	2.49371	up	BDLA_00000737	285.762	259.24	195.427	32.9905	28.7891	23.6007	3.77762e-32	2.71177	up	BDLA_00001173	132.121	102.715	111.236	3.42146	5.66748	2.12202	6.4693e-24	4.89697	up	BDLA_00001385	169.747	155.834	153.529	20.8449	13.8949	9.19187	1.8014e-26	3.16796	up
BDLA_00000559	0	0.477712	0	17.4057	17.4738	11.3514	2.23116e-07	-6.49508	down	BDLA_00005972	18.8674	45.9581	33.5297	10.485	4.27177	3.71294	0.00116627	2.20616	up	BDLA_00000745	1171.74	1129.97	1275.26	2628.53	2567.49	2756.76	5.85661e-39	-1.566	down	BDLA_00001209	170.359	140.154	140.31	26.7491	79.5075	94.7907	0.000221013	1.29625	up	BDLA_00001393	36.1988	37.6181	38.9075	8.31122	9.0347	7.78587	8.01382e-09	1.87999	up
BDLA_00000562	734.313	819.156	696.892	48.9446	31.9463	73.968	2.95706e-48	3.91492	up	BDLA_00005975	107.87	70.0502	54.29	35.9004	34.913	27.506	0.0054727	1.09045	up	BDLA_00000749	30.6391	55.8242	46.6953	5.76837	3.32635	1.72391	9.52077e-11	3.22444	up	BDLA_00001217	398.142	492.876	397.985	207.472	172.857	222.768	1.48528e-12	1.23496	up	BDLA_00001394	58.07	42.2297	35.2517	1.47163	2.91168	6.9869	2.16946e-08	3.22117	up
BDLA_00000569	12.8393	8.73544	3.79254	37.2555	30.3938	28.7101	7.3904e-05	-1.80542	down	BDLA_00005986	206.116	188.818	93.4899	77.7144	73.2636	50.459	0.00367058	1.13267	up	BDLA_00000752	207.431	163.133	165.489	21.7409	7.60355	17.0843	4.75295e-15	3.11187	up	BDLA_00001219	12.5622	28.449	25.2098	564.088	600.971	594.948	1.80851e-74	-4.56001	down	BDLA_00001399	11.3211	9.87206	12.0003	2.03026	3.33211	1.89855	0.00140285	1.89667	up
BDLA_00000580	2.1428	1.11383	1.47452	13.4552	7.34058	3.47287	0.0245047	-2.23836	down	BDLA_00006016	13.679	19.8136	14.3192	2.45529	4.94339	4.7267	0.0029249	1.81905	up	BDLA_00000753	50.4231	76.1977	71.6425	18.3133	14.9796	8.45528	5.65954e-06	1.84523	up	BDLA_00001228	20.7878	23.9441	24.5224	102.156	136.376	90.3561	5.10883e-16	-2.09394	down	BDLA_00001401	71.5836	69.6265	64.5921	7.01634	4.92877	5.56017	4.15657e-52	3.27938	up
BDLA_00000587	462.664	523.38	499.539	1484.28	1298.61	1365.26	1.80215e-28	-1.38811	down	BDLA_00006076	30.3444	21.9772	44.3029	63.0972	83.7227	60.5685	0.00267039	-1.21478	down	BDLA_00000757	104.474	97.0017	41.3754	124.443	117.195	162.066	0.0438038	-1.11906	down	BDLA_00001237	12.1148	11.574	15.7899	33.1196	65.2956	41.9561	0.0019034	-1.68953	down	BDLA_00001403	45.7568	41.762	37.3718	8.70203	9.05141	13.4001	6.39315e-06	1.71046	up
BDLA_00000590	0	4.78762	0	66.055	36.5779	41.5656	0.00730921	-4.78591	down	BDLA_00006094	1346.69	1399.79	1674.53	655.381	627.658	525.087	2.57416e-23	1.14579	up	BDLA_00000761	25.8429	62.5527	64.7875	157.165	82.2425	102.875	0.0296594	-1.53009	down	BDLA_00001257	17.7264	39.7796	42.961	124.502	161.649	156.178	7.58214e-11	-1.98786	down	BDLA_00001406	151.274	132.723	122.437	18.5664	28.956	13.6073	1.30296e-25	2.45561	up
BDLA_00000598	18.0222	16.1933	14.2023	9.33433	4.15447	5.42016	0.00231899	1.46087	up	BDLA_00006125	20.5648	24.8038	9.2463	7.02333	3.74334	5.10884	0.00335448	1.62363	up	BDLA_00000765	134.263	88.164	93.3425	39.6726	52.6051	26.0551	0.0129108	1.00962	up	BDLA_00001262	50.1658	43.7476	24.1378	128.801	152.492	95.9788	0.000433929	-1.51996	down	BDLA_00001407	72.6925	89.7386	99.1805	22.3027	37.2527	42.0852	0.00695264	1.067	up
BDLA_00000599	61.8565	49.3209	56.0486	20.6004	29.6781	19.2476	1.26646e-05	1.36002	up	BDLA_00006146	163.748	133.934	114.733	49.2525	45.9795	53.5947	2.58353e-14	1.32919	up	BDLA_00000767	320.203	276.947	342.578	81.2045	72.2957	35.8034	8.3434e-11	1.91107	up	BDLA_00001271	27.6014	25.1531	16.1162	87.085	106.401	65.9998	1.64354e-08	-1.77721	down	BDLA_00001408	15.9244	13.0242	8.0371	1.71347	2.81833	1.83122	0.0417905	2.08404	up
BDLA_00000601	6.09125	6.07208	3.74275	28.2768	31.6859	28.1609	2.66921e-07	-2.35395	down	BDLA_00006199	145.153	272.02	191.99	69.405	63.5266	68.8817	2.19278e-05	1.45232	up	BDLA_00000769	1832.02	1978.75	2211.47	350.766	366.412	390.805	3.16507e-56	2.02454	up	BDLA_00001285	22.0873	11.5408	7.21178	0	0	0	0.00157236	5.64114	up	BDLA_00001410	6.43471	10.8756	9.3515	3.05874	2.61777	3.70152	0.0340866	1.20553	up
BDLA_00000602	3.11264	7.82373	3.62146	31.8086	23.1786	22.6614	0.000713593	-2.28263	down	BDLA_00006204	0	0	0	2.88575	4.65505	5.07508	0.00397584	-5.64054	down	BDLA_00000773	17.3451	3.97591	27.305	0	0	0	4.05917e-05	7.39737	up	BDLA_00001287	105.06	95.7992	134.09	51.8416	62.8933	48.4377	5.76927e-11	1.17397	up	BDLA_00001424	25.0596	6.62733	15.7996	1.45373	1.49841	2.84696	0.00887702	2.59079	up
BDLA_00000604	155.987	171.359	156.349	43.4847	41.2009	56.4254	3.70525e-20	1.86002	up	BDLA_00006207	160.762	245.207	111.695	19.9365	20.9284	15.5643	4.75541e-23	3.03671	up	BDLA_00000776	213.144	229.806	225.063	939.25	829.955	915.325	4.98671e-29	-2.40483	down	BDLA_00001288	45.8039	41.4789	55.5134	127.031	183.519	260.431	6.59962e-10	-1.84831	down	BDLA_00001454	39.9856	63.5018	45.8072	14.0162	12.8103	9.30251	3.48376e-07	1.76483	up
BDLA_00000614	3.92062	2.5317	3.11986	18.5632	11.459	12.0081	0.00325774	-2.01645	down	BDLA_00006231	14.298	17.626	17.8468	3.94838	3.27275	3.6977	1.55163e-06	2.04907	up	BDLA_00000779	14.7693	12.1105	4.2654	31.4158	39.0143	39.1924	0.01048	-2.20543	down	BDLA_00001299	50.7551	65.1417	32.7419	132.791	114.452	104.081	0.00184228	-1.10511	down	BDLA_00001457	6.50981	21.8418	15.4881	2.68812	0	0.981742	0.000432312	3.19086	up
BDLA_00000615	17.97	15.4415	22.2758	66.2977	55.3885	60.1563	2.66117e-07	-1.60621	down	BDLA_00006234	133.429	80.7786	65.8951	28.6307	27.5185	27.5493	1.70551e-07	1.58996	up	BDLA_00000792	28.7318	14.0438	14.5374	1.1906	0	1.11337	0.00654682	3.75272	up	BDLA_00001301	7.64039	13.8882	5.44079	19.9241	67.9773	43.1285	0.00321923	-2.13089	down	BDLA_00001468	45.902	20.5147	25.8139	10.2188	10.2894	8.52936	0.00450553	1.37772	up
BDLA_00000619	48.209	27.4967	25.6365	1.65562	5.35282	7.76469	3.80938e-06	2.81939	up	BDLA_00006241	0	0	0	27.7644	18.4758	30.0262	2.51927e-07	-7.43367	down	BDLA_00000793	39.0038	67.414	27.8805	7.82693	4.8146	7.36435	0.0042338	2.33439	up	BDLA_00001303	8.78702	2.29186	2.15681	17.3807	36.3525	39.9994	2.39236e-05	-2.67532	down	BDLA_00001479	48.2316	43.0974	47.0419	18.1483	9.93946	2.94677	3.016e-05	1.89753	up
BDLA_00000620	158.444	182.068	174.206	5.47376	6.12224	7.48445	1.16583e-139	4.81796	up	BDLA_00006248	81.2273	122.381	118.859	36.0593	37.8704	35.6798	0.000533633	1.41788	up	BDLA_00000799	331.898	580.742	416.71	33.2925	35.6135	41.841	1.10907e-22	3.16448	up	BDLA_00001310	126.472	151.647	122.165	419.517	349.382	212.227	0.000609023	-1.15431	down	BDLA_00001481	1.31151	5.26153	4.22075	0	0	0	0.0456014	4.91707	up
BDLA_00000621	496.028	458.206	510.198	23.9865	14.8095	22.0095	8.5867e-212	4.67854	up	BDLA_00006283	5.01199	3.93859	14.0432	0.867563	1.75978	0	0.00773982	2.8813	up	BDLA_00000809	1.27321	16.7259	11.9061	47.4945	61.1944	51.2056	0.000259169	-2.69025	down	BDLA_00001330	47.8347	31.1102	20.6512	510.287	506.248	438.458	1.19981e-64	-3.72106	down	BDLA_00001482	8.49169	15.7164	12.9593	0.843004	4.32782	2.27536	0.00693211	1.94644	up
BDLA_00000628	393.949	451.577	451.969	1494.77	1721.49	1679.53	1.00287e-41	-1.8256	down	BDLA_00006356	19.1572	42.5175	44.7279	5.61341	9.5127	5.78429	1.98113e-05	2.18025	up	BDLA_00000811	4.1289	2.97538	1.57051	10.2505	13.4009	10.0125	0.0176452	-2.29807	down	BDLA_00001337	121.785	163.814	173.591	12.8243	30.8917	16.1623	2.94362e-11	2.96556	up	BDLA_00001491	16.5715	24.7078	25.9435	2.18075	4.81735	3.37094	0.000446867	2.32229	up
BDLA_00000636	58.0385	38.4431	61.7384	12.9785	28.0331	15.3016	0.0262124	1.54046	up	BDLA_00006393	41.371	72.3494	53.9986	15.6283	17.6368	29.9191	0.000435236	1.27201	up	BDLA_00000818	135.952	102.673	143.365	252.993	298.181	270.849	3.27456e-15	-1.51917	down	BDLA_00001342	15.8778	25.913	15.3322	109.938	62.7709	83.1517	1.45186e-08	-2.01029	down	BDLA_00001497	33.8178	22.7226	32.7563	6.58824	2.23426	7.60084	0.00060668	2.11672	up
BDLA_00000643	28.4422	16.7	28.0765	213.012	169.324	176.684	8.07042e-37	-2.82848	down	BDLA_00006448	12.2233	19.5324	31.7214	2.98697	1.40313	0	0.000270312	3.65146	up	BDLA_00000823	37.0531	42.7531	61.1302	70.0802	89.7579	96.0806	0.00912777	-1.25995	down	BDLA_00001345	26.3752	13.9504	29.3297	118.842	117.711	130.042	3.34384e-12	-2.24312	down	BDLA_00001506	42.8836	45.3457	38.1258	7.64731	2.76054	4.6387	4.95229e-08	2.73704	up
BDLA_00000648	31.1405	31.3141	24.0556	142.96	109.198	121.321	8.7856e-15	-2.00787	down	BDLA_00006457	167.991	152.36	93.5071	68.1837	46.2885	26.725	0.00200508	1.39509	up	BDLA_00000825	25.175	20.7084	12.0459	2.2947	1.50636	1.50344	1.25646e-05	3.00962	up	BDLA_00001352	1203.69	1162.85	1229.51	343.93	254.806	211.686	1.24626e-36	2.28279	up	BDLA_00001511	8.43585	4.87398	5.96165	0	1.27438	0	0.0285978	3.58288	up
BDLA_00000650	15.0484	18.7299	11.4005	68.2311	57.0425	58.8027	1.14541e-05	-1.90564	down	BDLA_00006480	103.135	108.169	133.314	43.1959	31.2985	48.9936	2.98036e-07	1.3342	up	BDLA_00000826	37.6304	43.1367	14.7652	50.9274	42.944	70.4106	0.0256218	-1.18396	down	BDLA_00001353	2848.61	2355.19	2550.65	721.488	720.365	650.216	5.04266e-86	2.03175	up	BDLA_00001529	16.6691	16.4224	10.2317	0	1.27949	3.24262	0.000916742	2.90106	up
BDLA_00000657	3.35481	3.80764	5.70045	9.76509	11.4539	10.0411	0.0439505	-1.16349	down	BDLA_00006545	43.4454	31.7072	41.4267	5.47425	4.47114	5.85084	4.31631e-05	2.67374	up	BDLA_00000834	23.0244	23.4666	15.3909	3.19218	2.31907	4.14789	0.00718267	2.23917	up	BDLA_00001359	28.5947	44.6572	44.7664	0	0	0	0.00223668	5.49823	up	BDLA_00001536	95.3581	94.5794	84.2454	19.9348	6.10318	18.7101	1.5187e-14	2.33625	up
BDLA_00000658	29.6304	19.3897	14.6114	1218.59	1139.34	1189.82	6.13973e-187	-5.68412	down	BDLA_00006569	495.204	566.667	593.952	70.2666	66.5614	70.5912	8.83343e-77	2.84479	up	BDLA_00000839	167.138	149.141	99.8431	195.615	237.838	225.395	0.0011149	-1.05983	down	BDLA_00001369	6.48681	10.3636	7.22464	30.529	21.6589	31.2434	6.32462e-06	-1.64142	down	BDLA_00001549	54.3046	57.0493	54.0282	14.2649	9.27527	18.3232	2.69788e-10	1.69356	up
BDLA_00000659	27.9652	23.8313	32.0807	343.764	341.819	362.716	1.28177e-135	-3.55124	down	BDLA_00006579	21.7749	16.3056	21.0426	4.21775	7.31998	3.76496	0.000103704	1.79969	up	BDLA_00000840	26.2186	37.5061	56.9932	60.5589	110.547	84.4491	0.0193591	-1.48244	down	BDLA_00001383	98.5609	132.954	130.26	22.426	33.1548	22.6665	1.34591e-11	2.27996	up	BDLA_00001551	9.96511	9.20654	12.7317	0.838153	0.940539	0	0.00125348	3.50743	up
BDLA_00000674	0	2.58032	3.36053	9.42737	37.2928	26.7567	0.00124536	-3.46331	down	BDLA_00006586	157.548	155.399	98.0849	44.2567	55.6559	40.7875	1.99128e-07	1.39777	up	BDLA_00000843	46.1227	32.7854	23.6513	6.23675	11.0053	11.4954	0.0300703	1.40899	up	BDLA_00001385	174.463	155.299	157.889	62.2268	31.2679	105.039	5.84966e-05	1.44491	up	BDLA_00001552	28.5747	19.0224	26.3369	0	0	0	4.14815e-09	8.13117	up
BDLA_00000684	0	5.57396	0	7.00043	12.5173	18.3422	0.043777	-2.69168	down	BDLA_00006634	6.95897	8.09729	7.47266	3.32064	1.14595	0.729467	0.00182467	1.93065	up	BDLA_00000844	23.0721	23.4484	12.5264	78.8805	41.4334	84.3245	0.000503006	-2.15804	down	BDLA_00001392	104.404	142.234	105.885	67.5536	12.3761	11.5244	0.000281314	2.05343	up	BDLA_00001555	52.9585	48.1714	47.9669	17.1367	13.5855	10.4546	5.83994e-09	1.58686	up
BDLA_00000686	16.155	13.0843	12.0373	2.06172	2.66827	2.96016	4.56018e-08	2.48162	up	BDLA_00006636	64.8481	41.4905	41.7607	4.64886	14.8278	1.4653	0.00010639	2.607	up	BDLA_00000866	77.912	45.26	46.9437	20.3296	15.5341	17.7685	0.00367561	1.25753	up	BDLA_00001394	56.7575	34.5686	72.7947	3.32951	17.2601	18.3266	0.000306718	2.13873	up	BDLA_00001561	51.3892	88.9344	87.5671	28.8548	26.4123	29.7274	0.0102198	1.13651	up
BDLA_00000690	0	0	0	62.633	114.141	152.676	9.96889e-11	-8.821	down	BDLA_00006676	180.545	245.86	182.592	49.7007	45.2931	57.2442	8.28108e-05	1.84608	up	BDLA_00000867	18.3116	29.4503	34.088	0	0.309559	0.921747	1.4406e-09	5.31599	up	BDLA_00001401	105.332	112.212	113.944	33.6685	17.7285	32.8353	1.26146e-24	2.11004	up	BDLA_00001563	82.737	121.07	113.563	13.8221	24.0418	18.9342	2.82626e-10	2.18253	up
BDLA_00000695	1.83746	3.73919	2.74478	55.1462	74.5318	60.6795	1.04923e-19	-4.41143	down	BDLA_00006677	747.59	910.417	711.973	276.034	308.612	276.505	8.00121e-37	1.31528	up	BDLA_00000869	248.971	195.147	197.176	356.25	300.093	327.218	6.84793e-08	-1.02382	down	BDLA_00001403	69.2647	81.476	68.0083	23.4407	43.0112	21.3871	5.87557e-05	1.42205	up	BDLA_00001564	158.12	169.141	168.103	20.1752	19.6945	19.4711	2.05012e-22	2.76069	up
BDLA_00000696	0	1.7206	1.35634	31.8122	23.8421	25.6946	5.61077e-08	-4.6244	down	BDLA_00006731	150.267	151.138	158.096	31.2246	28.0739	52.5321	6.58082e-21	1.89451	up	BDLA_00000883	133.282	142.52	124.644	20.6072	16.943	28.6131	9.28781e-15	2.17326	up	BDLA_00001406	429.195	457.439	404.573	43.7194	38.8059	65.3535	9.53062e-89	3.27681	up	BDLA_00001567	187.209	189.958	139.314	0	4.1049	6.68969	1.10746e-06	5.23513	up
BDLA_00000697	1.21409	3.56521	5.36104	47.6119	39.8722	41.6501	5.58917e-12	-3.53766	down	BDLA_00006746	16.4248	12.7091	15.7986	6.15844	6.38519	3.96145	0.0087368	1.28683	up	BDLA_00000887	26.2011	43.7426	21.863	83.2892	95.06	127.307	6.21966e-06	-2.11848	down	BDLA_00001408	55.454	45.0604	39.0106	11.3372	0	0	3.30475e-05	3.64068	up	BDLA_00001606	277.759	253.243	214.167	78.2779	100.562	110.698	4.38998e-08	1.08062	up
BDLA_00000699	5.4468	4.50664	0	14.0084	15.6919	14.4657	0.0252151	-2.01564	down	BDLA_00006812	63.9826	58.7913	69.1004	14.95	15.5654	26.4361	1.75092e-05	1.62232	up	BDLA_00000893	1.33605	8.49998	11.328	24.3671	18.5711	20.4815	0.00197853	-1.99809	down	BDLA_00001409	32.6041	37.4866	14.6266	75.9296	76.4203	84.3615	0.00758492	-1.3493	down	BDLA_00001607	167.011	151.298	141.83	31.4402	19.7405	44.0739	8.39919e-15	1.98619	up
BDLA_00000700	0	1.21355	0	37.9252	68.5749	38.641	2.16537e-05	-5.82232	down	BDLA_00006845	8.80282	19.1076	14.3845	41.1013	59.9801	32.798	0.00978553	-1.74333	down	BDLA_00000895	5.39205	15.9275	21.8428	48.8278	54.0723	59.1814	0.000241429	-2.24933	down	BDLA_00001416	24.9671	31.7048	24.2143	112.62	90.7811	172.933	1.09374e-09	-2.05593	down	BDLA_00001610	109.963	89.6607	107.988	7.44102	4.7117	7.96456	7.59117e-50	3.63453	up
BDLA_00000701	0	0	0	3.71731	7.57733	4.45291	0.000175832	-6.59841	down	BDLA_00006863	26.4956	55.8452	55.4683	14.6616	14.9727	13.7246	0.000289617	1.52611	up	BDLA_00000899	32.6144	5.88912	7.22466	43.2941	93.9714	60.3112	0.00890274	-2.4006	down	BDLA_00001417	14.6079	46.5374	7.02185	363.155	362.033	493.716	4.77588e-07	-3.99111	down	BDLA_00001611	1.50979	3.84973	3.75811	0.954392	0	0	0.0310368	2.88041	up
BDLA_00000702	2.29995	0	0.638319	51.478	46.6843	42.2836	1.03443e-17	-5.42862	down	BDLA_00006882	9.6905	16.6835	37.8724	0.607497	2.93657	2.26966	1.97077e-05	3.31275	up	BDLA_00000905	36.5798	19.7405	46.0645	10.4211	7.41882	11.9886	0.0207007	1.37647	up	BDLA_00001418	24.259	12.4125	18.7712	42.874	72.6471	55.737	0.000385784	-1.48497	down	BDLA_00001612	15.65	19.1273	27.5734	0	0	1.85207	4.36372e-05	4.5742	up
BDLA_00000703	0	0	0	61.0973	39.8438	43.206	1.53328e-12	-9.26381	down	BDLA_00006886	6.73055	5.98216	10.2937	2.38351	0	0.62148	0.00607638	2.75943	up	BDLA_00000911	34.7067	31.945	43.0423	65.1709	83.2781	87.7338	0.00258592	-1.48242	down	BDLA_00001421	21.3245	20.8432	22.472	35.8334	65.0661	72.6813	8.55539e-05	-1.27814	down	BDLA_00001620	76.6565	61.6175	71.044	3.09101	8.37378	2.52022	8.96679e-05	3.39357	up
BDLA_00000704	1.17269	0	0	16.8819	6.77388	22.3249	3.30884e-06	-4.94166	down	BDLA_00007011	11.5804	17.0594	9.63076	35.7661	27.7638	45.5791	0.00452573	-1.60258	down	BDLA_00000913	62.5645	29.8494	71.6557	23.1506	21.4278	16.8833	0.0496683	1.01354	up	BDLA_00001427	25.3232	27.6792	20.7082	16.1099	4.22478	1.97567	0.00973193	1.83664	up	BDLA_00001631	139.978	120.482	123.794	38.6789	58.8161	36.0875	7.44618e-08	1.24341	up
BDLA_00000706	0	0	0	8.43002	18.8268	17.3827	1.347e-05	-7.07257	down	BDLA_00007022	42.0744	23.178	10.3231	4.52413	3.74024	0	0.00296008	2.95614	up	BDLA_00000914	416.637	507.505	366.79	4.31829	7.80148	8.75128	1.29876e-107	5.49472	up	BDLA_00001437	162.337	139.177	130.063	1388.26	1525.88	1383.41	2.23484e-112	-3.17192	down	BDLA_00001636	1.98477	3.37443	4.6879	0.603328	0	0	0.0240881	3.65601	up
BDLA_00000707	0	0	0	14.2679	16.8037	8.34296	6.28518e-07	-7.54289	down	BDLA_00007025	43.7922	35.788	21.2281	3.99306	4.56088	3.442	1.45306e-07	2.88381	up	BDLA_00000917	61.4224	87.1583	71.5847	14.4628	15.1813	10.4541	1.89935e-06	2.02783	up	BDLA_00001443	42.72	16.9323	44.2579	706.558	960.396	878.453	2.07745e-36	-4.40771	down	BDLA_00001655	161.538	149.136	142.991	56.439	52.471	40.9669	5.26812e-09	1.31828	up
BDLA_00000710	47.3891	31.4783	33.8995	1756.53	1597.03	1494.19	0	-5.32472	down	BDLA_00007047	963.669	907.298	773.423	380.178	382.6	385.462	7.17077e-17	1.0601	up	BDLA_00000920	732.515	685.654	658.344	1383.83	1428.26	1320.53	1.85043e-18	-1.39897	down	BDLA_00001453	41.0145	57.8501	51.5361	160.413	119.098	107.329	5.52725e-05	-1.22373	down	BDLA_00001694	16.9969	16.7677	18.9019	3.28701	6.97944	5.95781	1.40026e-05	1.40538	up
BDLA_00000711	0	0	1.49686	9.55658	6.12409	5.55468	0.0354021	-3.41519	down	BDLA_00007051	39.9816	101.015	109.806	11.9334	13.0403	21.3733	0.00763532	2.2444	up	BDLA_00000925	50.3739	76.134	23.2497	3.64468	5.07311	5.88492	1.63025e-08	2.9212	up	BDLA_00001457	12.1799	15.8085	24.7889	0	0	0	4.29177e-06	6.78822	up	BDLA_00001699	4.92825	4.46668	3.79312	0	0.514686	1.38667	0.0126976	2.45729	up
BDLA_00000713	53.9578	63.7853	57.586	102.016	146.06	154.686	0.000380711	-1.10927	down	BDLA_00007073	56.9181	21.4796	7.42055	4.05083	1.49398	3.21532	0.00785763	3.04913	up	BDLA_00000926	24.9556	22.8099	34.4258	58.1359	74.6096	56.4793	0.00109139	-1.5882	down	BDLA_00001468	32.9774	23.8787	35.8513	6.03611	0	4.35395	4.84631e-06	3.31451	up	BDLA_00001720	12.6028	14.2019	15.0668	2.50843	1.84229	3.92267	1.17949e-06	2.02758	up
BDLA_00000716	18.6884	21.927	14.8097	46.3542	79.3452	58.3351	0.00218837	-1.62592	down	BDLA_00007212	71.2066	96.847	31.0935	7.22502	8.34247	27.0775	0.000195476	2.06757	up	BDLA_00000927	42.0969	36.2473	27.3589	6.71702	7.48778	4.8539	2.1274e-06	2.06172	up	BDLA_00001469	1589.19	1255.41	1434.16	29.3737	0	5.71584	1.17757e-12	6.91121	up	BDLA_00001722	11.7865	21.2809	9.18529	3.3848	5.08449	3.0488	0.00564481	1.55356	up
BDLA_00000717	29.224	46.3946	37.2156	13.2173	9.16485	3.70795	0.00128712	2.13204	up	BDLA_00007214	20.5878	15.6893	11.2917	3.5875	3.23166	0.960745	0.00271457	2.41823	up	BDLA_00000928	41.1643	70.183	55.0147	24.1917	20.7329	16.5909	0.00693212	1.02516	up	BDLA_00001477	2.74522	6.24841	3.67828	28.4389	48.7336	37.1074	3.12787e-06	-2.97956	down	BDLA_00001725	18.4667	26.5339	16.9622	12.5267	6.16824	4.74902	0.0209573	1.12297	up
BDLA_00000724	0.764463	0	0.79297	8.03175	7.60198	6.26293	0.0453963	-3.18908	down	BDLA_00007252	56.4574	30.4231	38.4781	11.8879	17.9253	15.4523	0.00440488	1.33364	up	BDLA_00000929	34.9689	9.57183	11.3083	87.0563	61.5112	85.5049	1.52923e-07	-2.45627	down	BDLA_00001480	29.5125	49.604	24.1105	0	2.10187	8.27255	0.000104574	3.31009	up	BDLA_00001728	35.6053	64.9304	91.191	17.8645	2.08343	8.90806	0.00202865	2.38384	up
BDLA_00000728	29.0447	32.1832	44.6263	126.447	119.567	170.955	2.75349e-05	-1.86984	down	BDLA_00007262	202.258	294.234	267.368	69.4944	78.1738	45.533	5.78241e-09	1.83174	up	BDLA_00000930	50.1669	53.5978	53.817	9.74786	7.78227	8.41013	5.75195e-16	2.18215	up	BDLA_00001488	25.8747	37.4524	30.2442	7.33514	0	8.95827	0.003143	2.57827	up	BDLA_00001733	18.702	24.5625	19.5187	5.85739	3.57459	7.34285	0.000865747	1.59863	up
BDLA_00000729	80.1117	52.2581	63.4162	154.829	127.565	163.965	0.0043877	-1.08437	down	BDLA_00007282	102.322	85.8092	78.8385	47.7054	31.2239	21.4991	0.000457237	1.26461	up	BDLA_00000933	158.48	111.871	47.2998	8.68816	28.0802	12.148	0.000566314	2.28037	up	BDLA_00001501	11.9921	9.0829	8.21818	24.6614	51.1022	28.0392	9.14859e-05	-1.68394	down	BDLA_00001736	28.4679	21.6224	28.4971	0	0	0	1.57725e-08	7.9292	up
BDLA_00000732	15.5504	19.4536	26.6638	176.987	183.093	199.881	4.69923e-30	-3.08482	down	BDLA_00007495	46.7224	20.8093	30.4269	16.0891	11.8392	9.58877	0.00828087	1.22973	up	BDLA_00000937	497.814	463.297	413.247	101.964	76.9025	65.3356	9.28868e-23	2.08799	up	BDLA_00001502	36.0136	26.2692	32.1711	137.775	144.879	112.138	3.4916e-15	-1.9216	down	BDLA_00001739	10.5482	7.04782	9.87435	0	0	0.518	0.00418419	4.57043	up
BDLA_00000733	5.77172	8.74293	10.1716	31.766	52.9623	46.7841	2.96958e-06	-2.28944	down	BDLA_00007524	21.4652	44.7568	63.5026	69.2212	84.2091	87.0637	0.00628887	-1.02994	down	BDLA_00000938	198.608	116.066	238.608	29.0549	22.0372	12.1442	5.51678e-13	2.73122	up	BDLA_00001505	48.3974	69.6053	45.6892	226.121	248.162	227.696	1.10114e-21	-1.9574	down	BDLA_00001754	38.173	41.5518	44.504	13.489	13.596	9.40388	4.42472e-08	1.49237	up
BDLA_00000734	60.8922	51.5111	49.6588	23.2166	20.3372	25.0756	4.76812e-08	1.32697	up	BDLA_00007568	42.5705	112.91	79.7515	40.8602	18.7793	19.0896	0.00215384	1.42793	up	BDLA_00000939	731.861	956.179	814.626	200.796	217.529	84.32	1.83279e-08	1.90794	up	BDLA_00001506	10.4857	17.4192	26.223	47.4644	83.7412	90.4814	7.14907e-05	-1.87402	down	BDLA_00001758	34.3264	51.4626	46.664	10.1832	8.78245	8.62453	6.98541e-09	1.97568	up
BDLA_00000737	185.221	202.374	191.167	32.9905	28.7891	23.6007	7.27858e-61	2.85619	up	BDLA_00007671	15.5556	32.1828	41.2054	3.28311	5.0247	12.6815	0.00283516	1.91832	up	BDLA_00000942	112.823	50.0811	58.3381	13.7997	2.66606	1.46088	0.000201045	3.21721	up	BDLA_00001507	9.12199	12.3913	8.80233	44.0238	37.5026	18.835	0.00428529	-1.5591	down	BDLA_00001759	8.35463	8.94496	3.36301	0.193994	0	0	0.000307741	5.87025	up
BDLA_00000740	19.4294	23.4465	19.2079	61.9962	44.2424	40.9706	0.00155693	-1.14558	down	BDLA_00007702	48.7565	73.5054	17.7159	10.8022	4.05964	6.52374	8.57847e-07	2.54907	up	BDLA_00000944	0	0	0	5.29526	7.49236	8.00289	0.0185978	-5.12997	down	BDLA_00001511	7.93233	5.003	14.9637	0	0	0	0.00518672	5.31751	up	BDLA_00001762	63.4334	92.3002	62.4692	27.1014	31.9227	20.0506	0.000405966	1.18464	up
BDLA_00000745	676.848	704.89	558.311	2628.53	2567.49	2756.76	1.35754e-59	-1.9441	down	BDLA_00007842	11.2461	8.03952	0	0.338599	0	0	0.00807905	5.24438	up	BDLA_00000947	88.5056	33.5459	61.0771	17.9832	13.2895	8.97277	0.000103216	1.78886	up	BDLA_00001514	134.279	103.538	122.525	28.0118	49.6838	46.2393	5.25781e-06	1.65629	up	BDLA_00001778	70.5788	67.1947	64.0871	7.14204	6.23623	1.96835	6.46848e-20	3.41299	up
BDLA_00000749	19.5659	13.8858	20.2401	5.76837	3.32635	1.72391	9.97484e-07	2.41493	up	BDLA_00007904	75.8501	109.648	65.8115	20.8185	11.3558	14.0679	6.14239e-10	2.27925	up	BDLA_00000953	58.815	34.8311	36.8909	6.61281	16.0198	12.5949	0.0237814	1.46254	up	BDLA_00001527	90.7027	112.989	75.9128	411.392	465.448	591.758	1.45444e-35	-2.24909	down	BDLA_00001779	123.933	92.7526	85.2631	11.6278	3.62097	3.28644	5.71178e-19	3.69312	up
BDLA_00000752	106.953	106.925	113.377	21.7409	7.60355	17.0843	2.55854e-17	2.89779	up	BDLA_00007920	40.6896	29.2702	15.6016	7.0754	4.51882	7.488	0.00537986	2.03875	up	BDLA_00000955	0	0	6.51263	28.0539	48.8998	29.4207	0.000510645	-4.46414	down	BDLA_00001531	74.2767	85.9395	90.304	258.892	220.994	182.012	0.00132793	-1.25168	down	BDLA_00001780	4.55437	5.86478	6.80641	1.17487	0	0	0.000743652	3.49202	up
BDLA_00000753	35.4754	37.401	39.9247	18.3133	14.9796	8.45528	1.37315e-05	1.52918	up	BDLA_00007929	64.3158	57.4827	61.6035	16.227	12.5528	13.8198	1.9826e-07	1.9573	up	BDLA_00000958	46.4776	78.0416	54.6702	15.2332	9.69395	9.85135	1.93387e-06	1.95656	up	BDLA_00001536	136.029	174.303	150.463	51.5159	45.5521	54.1164	1.20038e-19	1.73839	up	BDLA_00001781	9.88716	5.47812	13.1049	0	0	0	0.000751721	6.10907	up
BDLA_00000761	26.4754	10.3782	41.8215	157.165	82.2425	102.875	0.000810797	-2.00482	down	BDLA_00007933	118.712	79.1603	77.925	25.0576	4.84425	14.9312	3.67005e-08	2.45186	up	BDLA_00000961	68.1652	97.821	83.1047	16.9134	19.2701	15.3285	1.79938e-08	1.8592	up	BDLA_00001567	30.0035	30.6991	26.4055	0	2.03764	0	0.000386882	4.82955	up	BDLA_00001786	15.9938	21.5122	22.2346	7.43759	6.59246	7.72262	0.00363979	1.16502	up
BDLA_00000765	111.728	118.173	98.4094	39.6726	52.6051	26.0551	6.23169e-09	1.56419	up	BDLA_00007959	17.4475	15.9144	18.4317	2.45294	0.759313	0.999922	1.07907e-10	3.43282	up	BDLA_00000965	180.142	247.165	328.906	538.23	626.287	628.621	7.74286e-12	-1.66281	down	BDLA_00001569	189.559	173.521	158.42	64.962	70.9244	105.584	0.000951076	1.24662	up	BDLA_00001798	17.9158	40.1585	19.9034	6.51671	5.87465	1.74805	0.000430796	2.14122	up
BDLA_00000767	325.864	366.855	343.698	81.2045	72.2957	35.8034	3.5226e-31	2.55182	up	BDLA_00008029	65.9795	82.4587	91.9144	20.4716	10.7847	16.7301	3.89126e-15	2.16753	up	BDLA_00000975	71.0329	82.1257	133.184	164.933	117.655	149.753	0.00743193	-1.00358	down	BDLA_00001595	104.009	122.052	62.9419	263.406	154.093	397.962	0.00264519	-1.36068	down	BDLA_00001809	177.76	187.232	160.406	84.1626	33.5981	56.1876	2.437e-09	1.33035	up
BDLA_00000769	1824.98	1950.5	1922.02	350.766	366.412	390.805	9.1813e-125	2.45026	up	BDLA_00008097	81.4021	40.8466	54.5942	6.41978	14.7126	5.88894	0.000780506	2.5307	up	BDLA_00000983	24.5594	27.7621	29.2839	2.0195	0.478717	1.53987	5.10029e-09	3.82637	up	BDLA_00001609	84.3642	26.3295	36.3976	160.202	475.305	365.725	2.92386e-06	-2.59364	down	BDLA_00001821	4.66923	2.87749	1.0913	0	0	0	0.00455486	5.70974	up
BDLA_00000772	101.235	78.7559	112.004	62.9071	46.7194	45.8496	0.000255837	1.00522	up	BDLA_00008149	243.02	162.619	192.032	39.7691	33.4484	51.9007	7.47966e-26	2.11231	up	BDLA_00000985	96.126	130.45	76.4184	14.5512	17.5183	17.8985	9.38691e-09	2.18179	up	BDLA_00001610	246.743	266.176	248.795	56.3248	67.5298	133.575	3.71932e-05	1.70622	up	BDLA_00001824	46.3942	28.0142	25.8792	7.21065	19.2612	2.63634	0.0458214	1.48794	up
BDLA_00000773	2.57294	6.10575	9.29727	0	0	0	0.000476724	6.44137	up	BDLA_00008200	43.7964	33.493	42.7547	6.51956	9.94831	10.9772	6.81196e-07	1.99015	up	BDLA_00000988	24.3712	55.7483	19.4584	301.689	267.01	268.286	4.10612e-31	-3.46562	down	BDLA_00001612	13.418	23.1064	29.2498	1.76597	0	0	0.00279749	4.414	up	BDLA_00001833	4.4705	3.92408	4.83495	0	0	0	0.0165832	5.25029	up
BDLA_00000776	170.153	129.216	116.505	939.25	829.955	915.325	2.39053e-40	-2.59297	down	BDLA_00008217	86.0784	47.6812	58.5411	16.4763	20.4951	19.2228	3.43901e-06	1.62411	up	BDLA_00000989	21.9996	16.1193	18.8552	1.91165	0	2.23518	0.00479174	3.31735	up	BDLA_00001637	308.805	311.262	278.959	710.534	689.4	640.047	1.73974e-24	-1.04066	down	BDLA_00001858	37.986	32.5062	35.3142	0.581259	0	4.03781	5.0725e-10	4.15243	up
BDLA_00000779	4.19064	5.25403	0	31.4158	39.0143	39.1924	3.40756e-05	-3.34838	down	BDLA_00008224	24.5602	13.4577	30.4159	1.71447	3.93741	1.56762	1.54801e-08	3.041	up	BDLA_00000990	41.0645	34.9518	47.4771	4.68956	6.2966	7.42133	0.00286612	2.30259	up	BDLA_00001661	1310.85	1382.03	1223.96	697.255	684.76	662.021	2.23398e-25	1.07849	up	BDLA_00001864	9.75111	16.6139	15.9198	4.57789	1.69191	2.01078	0.00287794	2.00163	up
BDLA_00000780	0	0	0	0.352131	2.7446	1.21458	0.0300348	-5.3042	down	BDLA_00008259	28.9808	17.6191	32.9021	5.3457	5.76024	14.0963	0.00826052	1.51249	up	BDLA_00000991	160.546	140.147	100.859	203.812	261.781	261.014	0.000213718	-1.25013	down	BDLA_00001666	62.9808	58.9041	56.92	39.877	25.0645	24.1213	0.0071108	1.11037	up	BDLA_00001912	576.006	639.116	643.858	266.072	240.109	246.286	6.63998e-15	1.03102	up
BDLA_00000790	5.72863	14.2253	3.78986	37.8423	26.6562	21.2393	0.0271975	-1.7069	down	BDLA_00008281	74.6323	74.112	37.2228	20.1951	11.032	11.4527	1.4183e-05	1.9658	up	BDLA_00000993	92.88	71.4436	28.3213	96.0962	88.9272	114.204	0.0452032	-1.03114	down	BDLA_00001677	0	2.66986	4.01372	38.8146	64.4628	33.929	8.57995e-12	-4.1732	down	BDLA_00001914	27.6705	36.3732	29.8012	9.403	10.9762	8.92879	6.08343e-06	1.397	up
BDLA_00000797	13.0621	26.0579	18.544	5.47487	4.71398	7.85828	0.000201809	1.74637	up	BDLA_00008333	17.5521	26.6727	42.7038	8.91765	5.66834	8.56729	0.000881879	1.75419	up	BDLA_00001000	20.2019	24.5844	28.4008	3.41255	8.20369	8.06355	0.0162165	1.45239	up	BDLA_00001698	88.0555	60.7193	49.3627	159.548	241.456	315.662	1.36117e-07	-1.7099	down	BDLA_00001916	33.1393	26.3385	22.2855	2.09276	4.71024	0.65561	2.40569e-05	3.06655	up
BDLA_00000806	1.70976	1.12515	1.4494	4.87055	6.21844	13.1442	0.0390867	-2.16683	down	BDLA_00008358	53.0713	39.6865	59.0739	26.2861	15.6149	22.6752	0.000349947	1.0884	up	BDLA_00001003	26.4898	22.5296	53.4691	7.00281	12.8172	2.61976	0.0194123	1.78676	up	BDLA_00001710	52.5271	85.7423	94.5995	40.8064	42.5976	37.4259	0.000339008	1.07415	up	BDLA_00001917	16.7534	16.6009	19.9524	0	0	0	3.82157e-06	7.07216	up
BDLA_00000808	21.9422	23.7533	33.8006	1.99656	4.41802	10.9825	0.000382968	2.22718	up	BDLA_00008412	51.0187	22.1609	29.8587	51.6751	71.2757	73.3235	0.00655433	-1.05459	down	BDLA_00001005	108.565	85.4261	120.542	14.1666	14.4288	16.6728	6.50333e-15	2.37187	up	BDLA_00001715	126.236	152.5	151.403	81.2779	36.1705	55.1799	1.85136e-07	1.4594	up	BDLA_00001927	13.8456	19.2553	15.6577	4.43308	4.98016	6.58914	0.012662	1.30491	up
BDLA_00000809	16.8468	16.1206	13.5352	47.4945	61.1944	51.2056	0.000157761	-1.69212	down	BDLA_00008560	137.878	154.476	126.034	20.9964	30.6274	8.08245	6.0931e-06	2.65607	up	BDLA_00001006	40.5842	59.208	42.0711	14.4945	11.6604	15.2367	0.00308713	1.36506	up	BDLA_00001718	33.9641	12.0786	27.6263	150.452	127.093	156.409	2.39236e-05	-2.37417	down	BDLA_00001943	86.8718	80.9236	60.2201	16.6671	14.9624	20.8604	9.37328e-15	1.83745	up
BDLA_00000812	4.83683	11.7965	10.4895	0.597921	0.687323	2.29191	0.00922229	2.84753	up	BDLA_00008618	13.4658	22.1654	9.96527	0	0.579774	4.47906	0.00338795	2.96269	up	BDLA_00001013	30.706	34.294	36.0217	0.699098	3.22873	1.51113	1.07693e-11	3.73374	up	BDLA_00001720	52.9413	75.4479	67.9834	29.3927	33.4294	33.3189	3.27628e-08	1.16463	up	BDLA_00001948	101.362	75.23	111.217	18.3807	25.2337	52.4015	0.013353	1.27299	up
BDLA_00000814	12.8673	11.8531	13.7943	35.4216	35.6222	25.8725	0.000197914	-1.23363	down	BDLA_00008621	245.865	277.801	289.574	116.407	108.75	135.835	0.00580293	1.03183	up	BDLA_00001017	448.356	728.013	645.864	1967.1	2133.04	2020.27	6.23297e-27	-2.15694	down	BDLA_00001722	57.6925	41.7507	48.931	25.541	21.2133	18.9922	2.93111e-05	1.29117	up	BDLA_00001950	308.527	320.343	344.45	149.067	130.092	114.402	1.73634e-16	1.03685	up
BDLA_00000818	78.6182	79.892	49.6604	252.993	298.181	270.849	7.45398e-24	-1.88982	down	BDLA_00008652	62.2931	75.8418	34.152	7.9588	10.5437	9.06031	6.37672e-09	2.47864	up	BDLA_00001019	29.0251	55.5223	119.436	80.1561	146.619	135.783	0.0417441	-1.22618	down	BDLA_00001728	98.2484	79.0553	97.7164	0	0	0	3.77582e-07	7.152	up	BDLA_00001968	3.03526	10.4308	5.03024	0	0	1.46105	0.0393644	3.2837	up
BDLA_00000820	18.3665	36.9654	16.0743	91.1579	92.6554	104.325	1.56619e-05	-1.91206	down	BDLA_00008782	184.536	105.583	115.747	40.672	21.3255	16.8776	1.78268e-06	2.20261	up	BDLA_00001021	117.709	154.393	81.3243	405.677	348.746	400.066	1.32848e-16	-2.09893	down	BDLA_00001731	110.578	172.254	121.33	79.0815	21.552	15.2486	0.000998433	1.86075	up	BDLA_00002035	12.7868	20.1718	21.6264	0	0	0	0.017174	5.24504	up
BDLA_00000823	19.4341	9.18697	14.5021	70.0802	89.7579	96.0806	9.37685e-09	-2.46557	down	BDLA_00008885	7.61414	2.4399	19.4315	0	0	0.590875	0.000649053	5.59177	up	BDLA_00001025	182.559	119.932	155.671	33.0904	41.2636	48.3151	9.48224e-05	1.48343	up	BDLA_00001736	403.461	421.443	404.815	0	2.77507	11.5513	5.81499e-37	6.60843	up	BDLA_00002036	84.9342	88.655	83.7735	34.0775	26.9253	31.3223	1.01117e-19	1.20539	up
BDLA_00000825	21.033	17.1789	24.8069	2.2947	1.50636	1.50344	2.65386e-13	3.61205	up	BDLA_00008887	4.07922	13.5351	21.7231	1.98876	0	0	0.00813712	4.0288	up	BDLA_00001028	409.803	447.362	419.333	1304.31	1374.57	1353.95	1.0086e-28	-2.07098	down	BDLA_00001737	42.2168	29.6352	22.1623	18.7655	13.8623	8.25211	0.00133461	1.33532	up	BDLA_00002037	42.7511	52.5782	49.1513	16.3434	19.2541	7.33016	3.89631e-05	1.47367	up
BDLA_00000827	65.4441	70.485	62.2962	4.90519	4.15367	35.7428	0.00373655	2.19181	up	BDLA_00008892	30.1076	34.0212	36.3982	0.813029	12.9671	6.66665	0.00624324	2.14916	up	BDLA_00001029	23.0573	27.1265	44.4951	11.0057	10.2866	12.0953	0.0176718	1.08871	up	BDLA_00001739	15.2018	8.45488	11.1982	0	0	0	0.00191129	5.54166	up	BDLA_00002038	25.5233	21.6785	25.1901	4.19408	1.66304	0.302565	7.1193e-10	3.25209	up
BDLA_00000839	94.2828	107.947	101.9	195.615	237.838	225.395	1.57527e-05	-1.02508	down	BDLA_00008987	124.187	199.919	170.419	48.3732	38.2227	62.5577	2.8909e-13	1.58686	up	BDLA_00001033	43.8174	50.6369	53.6165	2.45129	6.29945	1.37081	5.05107e-10	3.43539	up	BDLA_00001754	92.8848	101.195	118.365	42.4073	13.5633	14.9219	1.29882e-12	2.25699	up	BDLA_00002064	125.853	75.3031	99.9565	51.1166	44.063	25.6369	0.00325304	1.05118	up
BDLA_00000840	17.969	18.8085	28.5489	60.5589	110.547	84.4491	0.000158851	-1.86489	down	BDLA_00009093	34.7012	33.8225	48.4564	2.09862	5.91601	12.2929	0.000452937	2.37073	up	BDLA_00001036	266.6	186.362	270.716	67.7532	56.9698	54.2142	3.66596e-14	1.60565	up	BDLA_00001758	75.3563	91.4514	59.4778	9.57751	39.8077	19.8315	9.3121e-06	1.82022	up	BDLA_00002065	86.9393	76.7396	104.429	10.3767	8.43602	10.2743	0.000250063	2.82487	up
BDLA_00000843	25.7975	17.665	17.8531	6.23675	11.0053	11.4954	0.0340519	1.15849	up	BDLA_00009121	28.1987	48.7557	23.3559	9.36903	5.82605	7.31545	0.000304726	1.99888	up	BDLA_00001040	62.3803	44.6699	69.4421	16.2561	4.18363	16.2467	0.00211128	1.8474	up	BDLA_00001759	15.964	14.8202	10.5476	4.05931	2.11658	0	0.00331669	2.77181	up	BDLA_00002080	43.3497	36.911	25.675	11.3715	5.56916	9.28274	3.87282e-05	1.7335	up
BDLA_00000846	65.1345	96.6894	25.8633	149.204	187.991	114.254	0.0138989	-1.16263	down	BDLA_00009308	130.252	158.075	129.788	18.4173	41.7806	15.6021	5.05688e-12	2.31434	up	BDLA_00001042	170.458	107.821	169.013	43.9046	30.631	25.5542	3.78044e-07	1.74817	up	BDLA_00001762	218.176	279.716	234.953	100.203	98.6897	107.348	3.02517e-12	1.39546	up	BDLA_00002087	21.4951	16.4035	17.5269	2.69218	6.92384	9.82911	0.0439022	1.19894	up
BDLA_00000862	40.7248	44.2369	20.2133	100.026	120.68	123.9	0.0129808	-1.57803	down	BDLA_00009396	240.967	264.835	265.396	28.8885	55.5959	31.154	2.00203e-27	2.5891	up	BDLA_00001044	291.031	459.116	416.281	125.769	147.092	142.696	1.01313e-05	1.07133	up	BDLA_00001766	155.51	75.9121	127.785	40.1155	59.8422	58.9782	0.00440266	1.28666	up	BDLA_00002092	15.0635	10.5573	8.76794	3.02942	1.02026	1.17646	0.000215661	2.36587	up
BDLA_00000866	35.3959	29.9091	40.6192	20.3296	15.5341	17.7685	0.00162141	1.07922	up	BDLA_00009421	52.919	68.5707	74.2074	24.9973	18.291	16.8385	1.14476e-05	1.55679	up	BDLA_00001045	381.644	357.44	172.24	631.866	637.058	724.321	5.31959e-08	-1.534	down	BDLA_00001776	66.4531	83.4205	102.98	545.726	560.448	566.911	4.55305e-68	-2.57866	down	BDLA_00002094	40.0942	40.0373	31.2699	2.82292	6.629	0.091153	1.09046e-08	3.22825	up
BDLA_00000867	2.76559	4.18349	4.92387	0	0.309559	0.921747	0.0187333	3.04483	up	BDLA_00009448	26.2876	19.1916	39.5755	9.28044	8.16615	4.2637	0.000890272	1.8005	up	BDLA_00001052	44.8072	88.6675	52.2718	179.78	130.225	177.148	3.24363e-05	-1.7806	down	BDLA_00001779	69.5972	78.7044	68.9918	24.6985	54.0483	11.1726	0.00726553	1.37036	up	BDLA_00002096	297.365	249.527	277.9	48.7952	36.6916	51.4543	1.84617e-50	2.31356	up
BDLA_00000869	64.8292	57.307	60.2266	356.25	300.093	327.218	1.00362e-45	-2.33399	down	BDLA_00009494	30.6177	33.1896	40.3008	10.9026	5.20262	5.11828	3.3001e-06	2.13931	up	BDLA_00001057	41.4961	21.2467	21.2622	5.70493	4.0833	5.85165	3.10265e-06	2.01047	up	BDLA_00001782	27.0933	39.8364	16.3993	183.623	162.18	108.993	4.4872e-09	-2.30157	down	BDLA_00002113	56.4346	30.6192	30.3874	8.17772	14.9051	13.3588	0.0141778	1.38863	up
BDLA_00000882	2459	2543.17	2398.62	700.303	787.076	806.118	4.82506e-51	1.77852	up	BDLA_00009499	211.71	150.82	117.694	37.9249	24.5982	32.8921	8.86394e-15	2.17095	up	BDLA_00001059	106.204	84.5053	109.262	380.239	395.193	397.524	1.80221e-42	-2.37515	down	BDLA_00001783	10.8461	14.9528	11.6233	49.0358	42.102	69.314	2.53813e-12	-1.94475	down	BDLA_00002118	17.2995	23.8144	16.5001	7.20307	6.88621	4.87185	0.0275239	1.301	up
BDLA_00000883	129.725	147.364	173.326	20.6072	16.943	28.6131	9.72921e-39	2.8451	up	BDLA_00009509	0	0	0	9.67839	13.8294	8.27898	0.00549563	-5.5575	down	BDLA_00001060	20.2855	33.9624	34.7747	5.58386	11.0463	6.55668	0.00922057	1.51021	up	BDLA_00001784	52.1149	56.7666	53.4822	147.839	117.185	112.829	2.38555e-05	-1.0745	down	BDLA_00002131	39.7529	38.3359	39.8914	8.10967	10.0955	7.67016	9.34489e-07	1.88932	up
BDLA_00000895	19.0283	23.3311	13.8334	48.8278	54.0723	59.1814	0.000591841	-1.4377	down	BDLA_00009510	304.496	355.495	268.862	31.3185	28.0073	27.1891	7.5872e-29	3.25459	up	BDLA_00001063	63.8391	44.3472	61.588	7.65226	16.8276	9.4371	0.00219698	1.89464	up	BDLA_00001787	1496.64	1720.66	1546.17	4139.91	4046.33	4021.87	4.35698e-76	-1.21513	down	BDLA_00002137	14.85	10.8418	15.9079	4.38497	7.24321	2.80906	0.0110552	1.24176	up
BDLA_00000899	424.252	504.674	402.943	43.2941	93.9714	60.3112	3.38667e-24	2.83034	up	BDLA_00009515	44.7769	38.7486	55.7795	4.99399	6.72748	8.2177	2.03464e-14	2.66362	up	BDLA_00001065	67.6041	80.6195	51.1778	21.4712	20.6238	25.4975	0.000947102	1.14939	up	BDLA_00001788	93.537	132.369	109.977	507.908	482.041	516.022	3.08729e-18	-2.02197	down	BDLA_00002145	43.4148	37.7386	40.3661	15.1351	8.39692	7.93045	7.73955e-07	1.67431	up
BDLA_00000901	3.79338	4.19249	5.42035	20.7343	26.3692	22.5131	2.66749e-06	-2.25304	down	BDLA_00009640	618.829	504.095	429.982	264.93	210.516	218.292	1.64727e-07	1.01569	up	BDLA_00001074	37.9201	32.5982	41.3474	9.07262	17.3474	14.3585	0.0305593	1.03999	up	BDLA_00001798	43.3656	16.4079	27.2893	1.75998	3.01884	4.34867	2.14435e-05	3.31203	up	BDLA_00002151	185.758	205.16	174.993	20.6487	18.8285	20.1275	7.99672e-87	2.96406	up
BDLA_00000903	9.78794	3.72373	6.29854	22.4538	23.3906	29.5157	0.0052168	-1.79495	down	BDLA_00009684	23.0972	33.1046	29.6179	11.9069	10.426	7.38395	0.00850939	1.389	up	BDLA_00001094	0	2.76131	9.55411	34.5495	43.7283	45.4869	1.90069e-06	-3.67003	down	BDLA_00001802	68.6226	60.3019	78.5641	309.46	222.351	313.815	9.32436e-15	-1.87602	down	BDLA_00002153	36.6916	29.3156	29.9642	6.72416	17.3302	7.1855	0.0119334	1.33447	up
BDLA_00000907	7101.96	7671.65	6920.23	902.51	888.043	930.101	0	3.08519	up	BDLA_00009816	313.522	318.056	301.527	122.293	132.821	120.418	1.16662e-24	1.16927	up	BDLA_00001108	72.3084	130.813	143.546	706.853	761.63	711.413	5.90087e-54	-3.06672	down	BDLA_00001806	33.1551	22.2209	23.1189	7.57286	7.52081	8.53415	6.03967e-07	1.85449	up	BDLA_00002160	20.4188	13.5339	5.56225	2.66056	0.385977	2.33006	0.00459008	2.46632	up
BDLA_00000910	129.387	167.615	138.239	58.8728	22.6342	53.6575	0.000374203	1.76033	up	BDLA_00009944	84.5045	84.7865	86.5788	22.9566	13.6013	3.65849	1.10563e-08	2.4974	up	BDLA_00001109	30.4466	15.7096	14.2067	54.7045	48.9125	42.0258	2.20225e-05	-1.66879	down	BDLA_00001818	5.34853	7.99446	4.85265	0	0	0	0.00285907	5.43778	up	BDLA_00002169	12.6638	15.7399	14.1395	9.01399	4.64666	3.81018	0.0313026	1.01001	up
BDLA_00000911	31.4897	38.7326	21.5407	65.1709	83.2781	87.7338	0.00185566	-1.2654	down	BDLA_00009945	11.2685	17.5312	22.7404	0	2.80853	0	0.00127344	3.93612	up	BDLA_00001124	60.8106	83.9954	81.6099	14.5167	14.26	6.62728	3.95219e-07	2.25136	up	BDLA_00001819	13.9441	8.46648	18.3128	105.54	106.191	54.0364	3.68026e-12	-2.55517	down	BDLA_00002170	1.32868	3.78408	1.63915	0	0	0	0.0173995	5.27173	up
BDLA_00000913	147.887	131.345	132.769	23.1506	21.4278	16.8833	5.86212e-39	2.8335	up	BDLA_00009946	33.6437	29.8007	26.5403	4.08728	2.76589	5.0065	1.34987e-05	2.77217	up	BDLA_00001129	346.766	280.698	342.221	543.895	475.306	452.417	2.7136e-14	-1.01115	down	BDLA_00001824	25.2608	50.4936	41.7222	11.1655	3.54592	7.98223	0.00104364	2.53167	up	BDLA_00002176	34.7855	36.9266	24.4059	11.9149	15.6325	8.89265	0.0133272	1.11788	up
BDLA_00000914	978.849	1033.52	1070.46	4.31829	7.80148	8.75128	0	7.25539	up	BDLA_00009947	41.7504	102.304	34.3948	10.4107	24.2677	17.2045	0.00127344	1.63896	up	BDLA_00001130	131.348	136.521	139.421	20.4359	23.2382	18.6407	8.87444e-24	2.29052	up	BDLA_00001829	7.71099	3.52218	3.21306	38.9692	38.049	15.4333	4.55167e-05	-2.52971	down	BDLA_00002184	15.182	20.7654	17.3325	1.18945	1.76439	2.85764	5.14625e-08	2.8296	up
BDLA_00000917	28.2336	38.9582	33.7714	14.4628	15.1813	10.4541	0.00100288	1.40905	up	BDLA_00009968	180.094	218.679	190.31	32.3117	25.8387	30.8799	3.96193e-47	2.57527	up	BDLA_00001131	15.97	9.94607	7.87203	0	0	0	0.00236171	6.42854	up	BDLA_00001831	6.51858	5.36186	4.19614	28.5277	28.536	19.4653	2.02904e-09	-2.10781	down	BDLA_00002192	31.0689	36.8101	35.0226	12.369	11.7225	14.4424	0.00706062	1.12296	up
BDLA_00000920	416.585	411.568	400.461	1383.83	1428.26	1320.53	1.97625e-33	-1.65755	down	BDLA_00009975	183.244	102.388	173.11	44.7609	33.1714	22.3306	1.55356e-09	2.03893	up	BDLA_00001139	34.5534	58.3864	67.2374	4.99284	18.945	12.7633	0.0180608	1.69505	up	BDLA_00001835	2.39391	4.20758	8.7374	18.8857	36.6638	52.5699	0.000236121	-2.6057	down	BDLA_00002195	39.5118	27.3537	25.8311	9.70754	3.0577	3.75659	0.00164114	2.13146	up
BDLA_00000925	27.7836	29.5915	47.0921	3.64468	5.07311	5.88492	2.32672e-14	2.89606	up	BDLA_00009986	139.116	130.558	157.172	45.5652	33.7138	36.7225	2.00953e-14	1.73145	up	BDLA_00001141	88.2365	27.1289	30.9654	15.4492	10.5898	16.3105	0.0312816	1.37892	up	BDLA_00001837	3.21617	0.868443	5.60348	29.8248	18.7537	14.1815	0.00158069	-2.44116	down	BDLA_00002199	43.6343	38.2101	33.3949	4.77829	17.2643	7.6169	0.0048457	1.64878	up
BDLA_00000926	26.0153	34.4882	22.7139	58.1359	74.6096	56.4793	0.00461057	-1.08083	down	BDLA_00010025	0	0	0	2.76352	2.33215	3.14874	0.00625572	-5.51363	down	BDLA_00001149	29.2127	40.9508	18.9694	72.4654	83.559	68.5217	0.00243291	-1.67544	down	BDLA_00001858	32.327	20.857	14.6798	0	0	0	2.01491e-06	6.93567	up	BDLA_00002200	279.873	221.244	228.033	92.4688	80.4549	60.4722	2.20115e-05	1.37416	up
BDLA_00000927	35.178	55.0709	54.6213	6.71702	7.48778	4.8539	1.69545e-22	3.00634	up	BDLA_00010072	35.6052	14.1533	37.5585	3.42133	4.30919	4.07875	2.14421e-05	2.7206	up	BDLA_00001154	43.6766	99.3158	25.6395	103.5	130.046	118.827	0.00928063	-1.45324	down	BDLA_00001859	101.412	91.6443	103.802	24.4002	8.96446	15.4481	2.81182e-16	2.70986	up	BDLA_00002204	186.414	184.282	215.893	32.0735	32.405	39.6012	1.62011e-11	2.18852	up
BDLA_00000929	12.4956	11.1859	11.3755	87.0563	61.5112	85.5049	7.65234e-22	-2.6367	down	BDLA_00010117	1.20554	24.7397	15.138	0	0	1.0766	0.00626438	5.17505	up	BDLA_00001174	3.38006	11.5572	19.6503	1.29721	0.510997	0	0.00965993	3.77803	up	BDLA_00001860	36.2226	23.3151	12.8208	4.4826	5.98806	0	0.00262201	2.72077	up	BDLA_00002216	9.00746	10.6044	10.8635	1.90181	1.18526	0	0.000761787	2.9971	up
BDLA_00000930	40.4648	27.4099	29.8301	9.74786	7.78227	8.41013	1.27573e-13	2.00006	up	BDLA_00010177	68.2001	133.241	67.4417	28.6155	24.0793	18.9827	5.03522e-05	1.74996	up	BDLA_00001175	23.4045	12.3901	48.7007	0	2.88004	2.70415	0.000614254	3.40774	up	BDLA_00001861	11.1676	3.87931	15.5665	0	0	0	0.00150197	5.68244	up	BDLA_00002220	32.954	63.4664	46.2087	0.782097	2.41048	1.80707	3.13896e-12	4.38986	up
BDLA_00000933	47.2161	56.6824	93.28	8.68816	28.0802	12.148	6.65231e-05	2.08018	up	BDLA_00010180	35.8887	21.2189	18.3379	10.3985	2.53025	6.0401	0.000849054	1.81791	up	BDLA_00001178	125.172	102.832	83.9486	156.849	170.345	179.031	0.00518363	-1.0965	down	BDLA_00001864	77.7988	96.5413	87.927	32.0878	38.6594	24.2725	2.87411e-08	1.57902	up	BDLA_00002227	29.0535	23.3078	34.1728	8.74579	5.96012	12.709	0.000326292	1.36554	up
BDLA_00000937	454.293	439.589	445.297	101.964	76.9025	65.3356	1.38267e-54	2.55135	up	BDLA_00010209	0	0	0	9.31389	2.02337	6.63352	0.00904626	-5.48624	down	BDLA_00001179	20.5043	11.2361	0	21.7225	36.334	61.3137	0.0310485	-2.28516	down	BDLA_00001867	29.9463	34.3581	21.9167	0	6.3315	6.22412	4.60302e-05	2.82577	up	BDLA_00002228	23.5057	26.1994	16.0733	0	0	0	0.000154025	6.41693	up
BDLA_00000938	208.959	223.278	221.611	29.0549	22.0372	12.1442	1.45486e-49	3.47134	up	BDLA_00010230	40.8961	78.5514	82.6098	31.7334	18.1856	31.2311	0.00592267	1.18275	up	BDLA_00001181	65.2058	28.799	38.6721	91.9474	97.4565	123.435	0.000117357	-1.63624	down	BDLA_00001878	22.0368	13.7537	18.5564	0	0	0	0.00757855	5.16558	up	BDLA_00002237	30.1022	32.325	22.2219	14.542	3.56616	5.77301	0.0105451	1.51693	up
BDLA_00000939	1526.65	1254.06	1561.06	200.796	217.529	84.32	1.69867e-43	3.20455	up	BDLA_00010312	317.208	384.431	237.688	114.69	126.879	117.851	1.51577e-06	1.23996	up	BDLA_00001187	67.3801	64.4988	12.7809	15.3122	14.6264	6.54449	0.0275851	1.58606	up	BDLA_00001900	15.4161	28.2846	33.4861	70.1468	94.6732	63.9738	9.33986e-05	-1.4214	down	BDLA_00002253	41.2098	38.7449	39.1937	6.88645	8.86729	4.86364	4.00765e-10	2.23978	up
BDLA_00000940	7.73707	4.41021	6.85206	0	0	1.95838	0.0160099	3.2723	up	BDLA_00010351	155.099	145.95	186.328	34.4746	28.5316	41.6797	1.34718e-17	2.07701	up	BDLA_00001189	24.7639	0	10.0025	168.86	151.583	230.564	0.00027111	-4.3557	down	BDLA_00001920	380.18	460.722	478.592	96.7542	62.9762	60.5655	2.59011e-37	2.70102	up	BDLA_00002265	8.67054	7.82579	6.6487	1.96357	0.311885	0.90275	0.000170237	2.4901	up
BDLA_00000942	38.4063	41.1269	51.899	13.7997	2.66606	1.46088	3.68828e-05	2.96039	up	BDLA_00010395	251.424	168.057	99.4626	68.2097	35.8165	52.2729	2.30285e-06	1.58366	up	BDLA_00001206	39.1474	33.4743	74.7036	13.1933	23.5717	8.07801	0.047686	1.29661	up	BDLA_00001935	99.657	80.6649	88.328	42.545	38.4908	64.6711	0.000334661	1.02346	up	BDLA_00002278	50.2162	53.9098	52.984	20.503	10.4655	13.7955	2.12598e-08	1.54256	up
BDLA_00000947	49.6416	42.7237	59.5304	17.9832	13.2895	8.97277	1.61099e-11	2.01583	up	BDLA_00010416	116.216	131.147	100.227	14.9162	24.432	23.6322	6.01812e-14	2.31006	up	BDLA_00001218	93.3597	75.2632	99.0869	18.6734	22.5015	19.5215	3.68062e-08	1.72145	up	BDLA_00001937	9.31763	8.16808	17.0664	58.3612	40.7837	27.6554	0.000186857	-1.72926	down	BDLA_00002281	487.958	404.763	385.473	108.957	75.7091	106.797	5.51285e-39	1.85735	up
BDLA_00000951	0	3.22079	1.84441	2.01244	5.14223	29.4962	0.0236038	-2.81848	down	BDLA_00010426	96.856	23.0599	61.8216	15.5476	18.8839	19.0513	0.000552215	1.61792	up	BDLA_00001219	563.319	600.023	594.166	958.515	934.525	811.818	3.03483e-13	-1.03185	down	BDLA_00001943	131.177	113.502	114.294	70.8468	50.1441	55.8849	5.19194e-09	1.15659	up	BDLA_00002283	80.1099	67.2829	78.3523	14.2253	20.3559	17.0213	4.12399e-07	1.84237	up
BDLA_00000952	3.38903	11.6371	14.0922	35.1297	43.4209	26.0721	0.00697057	-1.73943	down	BDLA_00010429	23.5847	26.1314	30.4787	5.20988	5.63929	5.23066	1.16704e-06	2.13363	up	BDLA_00001220	43.3271	66.1157	88.5228	21.0752	17.9216	9.81487	0.000583819	1.61173	up	BDLA_00001944	0	0	4.13477	17.5115	23.9163	23.2398	0.000736553	-3.7985	down	BDLA_00002298	34.9959	39.8479	56.9111	8.54166	5.64266	9.15137	0.0029161	2.15478	up
BDLA_00000955	6.307	2.43275	0	28.0539	48.8998	29.4207	6.46548e-05	-3.42681	down	BDLA_00010449	37.1055	15.4152	14.7195	7.48331	3.84644	1.02648	0.000696547	2.25363	up	BDLA_00001222	48.7012	38.367	36.52	15.2638	10.2666	9.44183	0.000484301	1.4225	up	BDLA_00001946	87.966	103.654	107.004	32.2694	37.8664	32.2012	2.05558e-15	1.6663	up	BDLA_00002301	49.306	44.8128	60.1553	16.197	11.7278	23.074	3.5786e-05	1.31033	up
BDLA_00000958	30.5737	45.1637	49.6901	15.2332	9.69395	9.85135	2.16028e-08	1.94587	up	BDLA_00010468	11.7949	13.6906	16.9147	1.45466	2.4967	2.70648	0.000459741	2.49959	up	BDLA_00001224	8.83204	15.176	9.144	72.2827	37.2449	37.943	0.00127836	-2.36705	down	BDLA_00001948	455.851	539.107	413.632	0	0	6.68515	7.51232e-13	7.92334	up	BDLA_00002306	2.25814	3.22782	3.0308	0.74855	0.860148	0.215027	0.0150113	1.82453	up
BDLA_00000959	2.56761	2.0278	1.77138	0.333046	0	0	0.0179544	3.88842	up	BDLA_00010479	110.401	69.9863	74.3344	282.488	287.207	289.529	6.14641e-07	-1.85708	down	BDLA_00001225	259.893	247.289	293.551	20.0196	24.2177	22.3282	4.61826e-55	3.16237	up	BDLA_00001949	40.5515	54.2928	51.9413	0	16.1932	12.4641	0.000170377	2.41702	up	BDLA_00002310	14.2688	10.1595	8.64587	3.32504	4.74875	1.16125	0.00492242	1.54907	up
BDLA_00000969	4.61305	0.768683	2.00523	0	0	0	0.0472992	5.11315	up	BDLA_00010480	44.4738	53.224	34.6726	68.6257	117.472	88.5483	2.56915e-05	-1.18892	down	BDLA_00001228	102.017	136.16	90.2373	23.1664	33.5249	21.9404	7.00487e-07	1.64533	up	BDLA_00001955	42.2084	40.3059	33.5459	14.1684	12.451	22.696	0.00202935	1.33301	up	BDLA_00002315	68.6634	75.2211	83.2963	7.78247	7.55187	9.47314	6.92571e-24	2.89247	up
BDLA_00000970	49.1885	52.5996	39.8513	1157.46	1257.34	1175.61	6.74294e-232	-4.56409	down	BDLA_00010647	2.84458	1.89538	2.6352	0	0.226974	0	0.00861662	4.88919	up	BDLA_00001235	78.0758	55.2093	88.6678	133.217	134.513	137.688	0.000126562	-1.26581	down	BDLA_00001965	31.0161	32.9624	27.5606	63.2951	95.5569	56.6505	0.000143756	-1.09316	down	BDLA_00002316	11.376	11.6882	10.1741	0	0	0	1.57917e-06	7.21394	up
BDLA_00000971	1.16041	0.57693	0.455241	12.4718	15.0759	5.38793	0.000173899	-3.476	down	BDLA_00010669	4.29688	8.4501	11.0062	15.1181	19.2674	19.1971	0.00239196	-1.31631	down	BDLA_00001245	44.8999	43.5157	34.2452	13.5902	11.5654	19.2097	0.0240394	1.05342	up	BDLA_00001987	11.6229	19.4891	10.1661	158.87	61.1264	51.2536	6.81349e-08	-2.56089	down	BDLA_00002322	14.5524	12.1666	13.7334	3.69018	5.25734	5.96816	0.00962209	1.13574	up
BDLA_00000973	7.54351	0.989454	5.96228	16.7902	48.1419	37.0354	0.000386803	-2.68824	down	BDLA_00010697	52.4835	27.0423	18.3797	9.89869	10.1833	11.2754	0.00156974	1.48452	up	BDLA_00001249	101.769	99.995	92.7014	20.5013	15.9012	6.29355	2.99352e-09	2.3824	up	BDLA_00001988	6.3367	3.0885	0	65.098	59.3179	34.2466	0.00204662	-3.83259	down	BDLA_00002323	25.8418	33.8549	26.9763	9.05216	6.1404	8.85722	0.00122462	1.53041	up
BDLA_00000975	36.3768	58.7767	43.8624	164.933	117.655	149.753	8.44447e-08	-1.54537	down	BDLA_00010700	60.1721	97.8878	120.021	20.2988	29.4382	39.6142	0.00237954	1.47799	up	BDLA_00001250	114.781	65.5136	142.404	149.104	146.28	199.984	0.0476612	-1.02468	down	BDLA_00001991	2.40155	5.19509	3.80202	36.9259	43.8286	50.8699	4.77386e-11	-3.32547	down	BDLA_00002335	2.73932	6.09587	4.79591	0	0.390648	0	0.00269588	4.70394	up
BDLA_00000976	548.357	544.028	520.036	75.8796	62.6101	136.143	2.48076e-26	2.62955	up	BDLA_00010772	119.971	79.8454	103.426	23.7145	41.6729	39.198	1.55163e-06	1.38892	up	BDLA_00001253	60.2572	52.6443	93.3626	8.74025	10.3572	10.9938	9.79731e-06	2.32728	up	BDLA_00001992	24.1345	25.9896	28.4645	0	8.57646	0	0.00238155	3.10314	up	BDLA_00002340	17.0452	16.543	22.511	0	0	0	2.4821e-05	6.75588	up
BDLA_00000978	97.1194	119.677	130.517	6.97931	2.70464	5.56032	3.25694e-31	4.53657	up	BDLA_00010773	19.6062	32.6203	19.5182	4.06828	2.37378	5.94269	7.14315e-05	2.38361	up	BDLA_00001255	2.73317	9.59589	9.74739	1.78007	1.10376	1.6789	0.0100622	1.83714	up	BDLA_00001999	0	0	0	9.98613	7.26988	19.038	2.31883e-07	-7.76366	down	BDLA_00002341	32.0252	48.965	39.5592	16.145	8.34665	5.89133	0.0048589	1.68172	up
BDLA_00000988	9.72488	7.66163	3.87635	301.689	267.01	268.286	3.04659e-103	-5.15815	down	BDLA_00010799	19.1187	40.2652	36.6306	3.93283	0	4.82329	0.000208517	3.19141	up	BDLA_00001261	41.0412	55.8786	77.5563	18.217	19.6729	20.5722	0.00868285	1.15644	up	BDLA_00002000	2.53896	3.5913	3.86021	24.3291	18.2751	10.2551	0.000146181	-2.22914	down	BDLA_00002344	35.1496	41.971	48.3297	19.8143	17.5362	8.80489	0.0139582	1.14602	up
BDLA_00000989	18.175	22.0033	19.4117	1.91165	0	2.23518	2.20273e-06	3.87781	up	BDLA_00010842	112.145	100.171	81.8075	7.3628	10.4712	12.8926	4.29943e-10	3.02967	up	BDLA_00001264	25.5334	28.1483	47.4673	3.9452	6.53841	9.07865	0.016474	1.92657	up	BDLA_00002009	5.75335	11.0821	16.888	27.5726	60.7072	48.7686	0.000276584	-1.86111	down	BDLA_00002347	38.3218	25.9161	37.0422	14.3408	5.84823	20.127	0.0411436	1.04002	up
BDLA_00000990	82.848	77.774	63.1426	4.68956	6.2966	7.42133	4.69974e-15	3.64389	up	BDLA_00010851	205.831	283.089	222.2	113.811	112.653	88.0672	2.95538e-09	1.02838	up	BDLA_00001267	2.55349	3.60775	6.16602	0.212066	0	0.157988	0.000743392	4.55395	up	BDLA_00002030	31.697	22.6513	10.2181	1.67214	1.35765	8.13993	0.00110716	2.52553	up	BDLA_00002368	19.3929	14.961	23.2592	3.1418	3.79083	7.00885	0.0122028	1.69051	up
BDLA_00000991	85.0328	71.9094	68.7004	203.812	261.781	261.014	1.63106e-09	-1.59381	down	BDLA_00010863	134.357	250.943	233.852	64.8724	62.1562	71.7366	6.30922e-06	1.49392	up	BDLA_00001270	72.3115	64.5752	79.1612	13.0966	9.63549	9.42119	7.69019e-10	2.32737	up	BDLA_00002032	36.754	67.3826	62.0281	373.089	447.929	466.542	5.14631e-37	-2.80445	down	BDLA_00002375	20.1472	18.1675	18.5459	1.81129	2.85815	1.96192	5.66481e-11	2.77619	up
BDLA_00000998	190.771	201.263	202.337	44.728	60.6865	60.406	9.31375e-26	1.92381	up	BDLA_00010880	4.00167	9.76126	12.0173	0	0	0	0.00317934	6.33418	up	BDLA_00001277	166.809	87.9911	167.239	17.4064	12.4866	5.52856	9.25687e-06	3.0889	up	BDLA_00002034	78.1195	41.7206	65.3946	170.757	183.517	110.603	0.000479097	-1.18321	down	BDLA_00002378	19.8005	14.1989	17.9863	2.50163	4.30837	4.36256	8.45702e-06	1.90898	up
BDLA_00000999	91.7316	105.657	116.218	8.65834	1.0713	5.20482	1.77541e-30	4.43426	up	BDLA_00010889	643.499	663.763	608.288	251.386	342.988	253.466	1.73971e-11	1.03255	up	BDLA_00001286	9.42135	1.85355	5.52968	38.0803	44.9986	55.0551	2.54582e-06	-3.28448	down	BDLA_00002035	71.2437	79.3304	33.4159	0	0	0	0.00099256	5.72529	up	BDLA_00002383	663.858	576.123	529.322	224.218	171.526	211.618	1.69351e-15	1.26985	up
BDLA_00001000	19.377	27.2583	16.0295	3.41255	8.20369	8.06355	0.000219052	1.72958	up	BDLA_00010936	13.4119	24.0222	28.7447	2.26774	1.08482	2.00016	6.13231e-11	3.45581	up	BDLA_00001287	51.7709	62.7941	48.374	8.61961	9.17671	6.52966	5.03622e-15	2.32802	up	BDLA_00002036	127.136	137.397	124.375	41.8307	50.1845	48.5723	1.92305e-34	1.60808	up	BDLA_00002417	43.5633	34.8412	32.8639	1.38091	0	0	3.67814e-09	6.03843	up
BDLA_00001003	84.1917	74.4176	79.6261	7.00281	12.8172	2.61976	5.55103e-20	3.5002	up	BDLA_00011000	142.846	139.384	143.067	22.6412	26.6889	24.0133	1.08115e-28	2.38546	up	BDLA_00001289	57.2073	40.9898	33.1	5.06507	18.4388	5.99935	0.0264023	1.75493	up	BDLA_00002037	75.6455	83.0276	80.0579	5.33066	11.5099	1.48011	4.1504e-19	3.72024	up	BDLA_00002461	84.8189	58.481	54.0839	12.8603	12.5409	7.58923	3.20683e-05	2.25642	up
BDLA_00001005	143.49	148.627	120.637	14.1666	14.4288	16.6728	3.91688e-53	3.26791	up	BDLA_00011028	14.7516	29.6841	21.5316	2.2604	2.84223	8.30439	0.0075109	2.16013	up	BDLA_00001292	262.231	259.397	173.52	325.259	393.673	356.27	2.31289e-06	-1.03951	down	BDLA_00002038	103.351	107.442	108.919	7.2618	1.13484	10.6842	1.75667e-37	4.17473	up	BDLA_00002465	48.5108	44.7712	39.8002	5.89532	9.54155	11.1277	2.67038e-09	2.01441	up
BDLA_00001006	51.3045	40.175	44.5201	14.4945	11.6604	15.2367	5.387e-08	1.79847	up	BDLA_00011051	42.8368	36.3864	46.011	7.23076	2.15828	14.5247	0.000105311	2.23037	up	BDLA_00001298	19.9343	25.0717	19.9869	6.44608	8.73885	7.20794	0.0199209	1.1165	up	BDLA_00002041	114.038	87.3091	100.871	33.1216	53.6811	26.7116	2.37741e-06	1.53984	up	BDLA_00002467	41.6664	46.1444	34.2628	2.01273	0	7.01248	0.0467245	3.45515	up
BDLA_00001013	6.83195	7.21163	8.79618	0.699098	3.22873	1.51113	0.00263602	2.09754	up	BDLA_00011064	108.913	158.821	124.867	10.485	12.4595	14.6668	1.57999e-27	3.23317	up	BDLA_00001300	12.0095	9.97214	11.0598	35.7225	50.7283	27.6119	0.00193487	-2.15762	down	BDLA_00002060	19.5018	26.4784	24.0375	4.80038	0	0	0.000174226	3.75429	up	BDLA_00002474	13.4841	7.63801	11.5929	2.86602	0.549779	3.21611	0.022283	1.92118	up
BDLA_00001017	328.374	393.067	374.141	1967.1	2133.04	2020.27	2.34717e-56	-2.38896	down	BDLA_00011103	10.0073	3.99991	0.859617	0	0	0	0.000964031	6.6886	up	BDLA_00001309	91.9729	43.7627	54.9028	22.2712	20.9551	15.5576	0.00174881	1.28935	up	BDLA_00002081	98.59	68.7471	126.878	284.49	242.557	201.592	0.000681541	-1.17082	down	BDLA_00002475	16.7756	17.9347	15.9102	5.24709	2.43097	3.48319	1.41879e-08	1.90521	up
BDLA_00001018	0	0	0	7.2331	30.9712	6.44268	0.00612955	-5.84429	down	BDLA_00011124	26.816	21.1353	55.3661	6.00674	10.2264	12.7211	0.000258696	1.69369	up	BDLA_00001310	418.945	348.831	211.948	81.3387	91.3626	69.9925	0.000106251	1.60394	up	BDLA_00002089	53.5622	35.724	44.2275	11.2379	11.0176	0	4.62751e-06	2.63876	up	BDLA_00002478	28.7661	30.1015	25.4829	2.68955	2.69995	8.39062	0.00088026	2.25741	up
BDLA_00001019	32.8095	21.622	38.5034	80.1561	146.619	135.783	2.54074e-06	-1.8716	down	BDLA_00011128	17.606	44.5367	30.2439	64.8103	63.2579	75.7812	0.00113808	-1.27165	down	BDLA_00001313	268.516	298.123	267.117	69.585	70.4103	60.9461	6.88738e-19	1.64048	up	BDLA_00002096	533.771	537.329	580.296	107.925	78.4854	119.544	2.97873e-80	2.57839	up	BDLA_00002479	45.3839	34.4043	37.4884	5.11638	4.10927	5.10946	1.12707e-19	2.73243	up
BDLA_00001024	1195.35	1103.8	1249.52	346.161	302.936	278.31	4.98228e-74	2.02932	up	BDLA_00011273	233.862	244.03	184.149	32.7252	30.9731	28.4444	1.4328e-20	2.67681	up	BDLA_00001318	6.47952	6.15709	1.96582	35.9318	49.7342	35.0248	3.30019e-08	-3.43377	down	BDLA_00002107	181.777	164.299	169.226	17.8524	12.22	30.3848	1.6269e-27	3.21709	up	BDLA_00002480	26.2176	23.2318	22.2968	2.82902	4.18859	4.5481	1.42357e-07	2.31721	up
BDLA_00001025	92.3642	106.745	119.506	33.0904	41.2636	48.3151	1.93218e-06	1.45693	up	BDLA_00011280	21.3128	60.4041	25.2126	10.0109	2.87435	3.73167	0.00843349	2.46936	up	BDLA_00001319	150.272	226.119	106.671	257.374	310.798	260.849	0.00124952	-1.17423	down	BDLA_00002112	53.6001	54.6753	50.3852	171.513	136.069	78.5982	1.98574e-05	-1.14131	down	BDLA_00002485	40.6071	44.4092	26.9087	17.4558	5.12503	3.78634	0.0084489	1.79906	up
BDLA_00001026	5.29206	5.99144	3.2519	35.6951	21.9419	30.2788	7.67885e-06	-2.45856	down	BDLA_00011328	876.203	736.295	680.092	172.355	172.358	208.598	7.56332e-49	1.90686	up	BDLA_00001320	40.6399	80.8169	49.3992	92.278	115.86	100.487	0.00305641	-1.24501	down	BDLA_00002118	7.68383	13.1558	11.8754	27.6157	40.384	34.2945	0.0049454	-1.49494	down	BDLA_00002489	118.919	111.51	134.528	15.4663	31.9464	33.3635	1.83784e-08	1.86938	up
BDLA_00001027	4.85243	3.79363	5.5578	0.170105	2.76524	1.22619	0.0413839	1.7767	up	BDLA_00011347	68.4386	55.7223	59.5544	19.2007	9.69022	7.499	6.64852e-12	2.17591	up	BDLA_00001321	123.372	154.267	96.6037	37.7414	0	24.5993	0.0464294	2.20406	up	BDLA_00002138	18.2383	16.2845	14.6308	48.3992	134.3	26.5567	0.000588684	-1.94118	down	BDLA_00002496	52.2069	69.9762	59.4333	24.6077	18.4071	12.9779	1.70109e-06	1.42979	up
BDLA_00001028	297.153	296.577	209.254	1304.31	1374.57	1353.95	1.54771e-36	-2.23294	down	BDLA_00011387	38.9107	44.6629	55.8197	23.7868	20.1299	14.8358	0.000274998	1.10429	up	BDLA_00001322	413.079	433.058	402.359	147.269	143.57	151.552	1.43631e-10	1.08311	up	BDLA_00002145	161.041	131.027	131.306	66.8318	52.0011	93.5108	5.811e-07	1.13867	up	BDLA_00002499	29.076	44.2912	37.4845	14.1074	9.76718	11.3188	0.0120118	1.34122	up
BDLA_00001033	24.3303	20.5184	19.602	2.45129	6.29945	1.37081	4.3679e-07	2.73844	up	BDLA_00011410	11.9571	7.24994	18.6929	1.99363	1.78087	2.04607	0.000135862	2.57454	up	BDLA_00001328	2.54328	12.3594	8.49083	0	0	0	0.00358491	6.41816	up	BDLA_00002150	1382.32	1557.04	1465.8	4159.06	4152.19	4253.62	1.09388e-107	-1.36911	down	BDLA_00002501	7.39802	11.5843	13.0498	1.97454	1.95308	4.64895	0.00803264	1.58832	up
BDLA_00001036	295.447	296.032	254.813	67.7532	56.9698	54.2142	4.21187e-62	2.33615	up	BDLA_00011472	132.149	68.7649	80.8119	17.7117	30.9908	24.9109	2.0578e-07	1.79547	up	BDLA_00001330	509.591	505.449	437.882	110.73	77.6909	93.2655	2.78643e-24	1.95667	up	BDLA_00002151	363.596	341.092	356.282	97.6038	112.499	100.909	3.32964e-61	1.90902	up	BDLA_00002513	122.903	118.638	116.457	16.7742	13.5079	19.1658	2.49267e-23	2.56444	up
BDLA_00001038	21.5974	17.0335	24.9899	71.5771	36.6336	52.0311	0.00568428	-1.21376	down	BDLA_00011480	41.5525	68.5342	72.816	11.4134	13.5629	7.62188	0.00139553	2.30174	up	BDLA_00001331	95.1935	84.5576	103.604	518.23	476.03	468.507	3.44287e-50	-2.77208	down	BDLA_00002154	21.5484	20.4443	27.4422	4.38155	1.98853	0	0.000286828	3.39392	up	BDLA_00002520	20.2518	14.7384	26.3904	4.46485	0.847681	1.20223	0.0035225	2.83862	up
BDLA_00001039	6.01884	2.70032	4.04976	17.403	15.8515	9.96269	0.00835904	-1.6392	down	BDLA_00011481	120.392	98.4888	111.044	19.2401	12.5131	34.3889	3.43149e-13	2.17587	up	BDLA_00001336	15.8866	6.97177	0	27.4762	39.7701	33.9614	0.00615277	-2.53759	down	BDLA_00002168	15.154	8.86402	6.27576	78.2173	35.0169	23.3702	0.00119489	-2.04923	down	BDLA_00002541	144.623	117.958	138.611	1.38695	18.3332	8.39908	3.47051e-10	3.40912	up
BDLA_00001040	106.208	87.3663	114.555	16.2561	4.18363	16.2467	1.69928e-18	3.15338	up	BDLA_00011525	30.8246	18.5168	20.8002	1.47335	1.93944	4.83309	3.12474e-05	2.83907	up	BDLA_00001337	12.8068	30.843	16.141	162.42	130.487	138.384	1.38961e-10	-3.14594	down	BDLA_00002200	366.417	367.482	414.164	150.113	111.477	108.602	2.58347e-08	1.73537	up	BDLA_00002542	7.24705	4.41072	6.65402	0.642769	0.585653	0.269972	0.0237304	2.99052	up
BDLA_00001042	104.996	96.0655	131.567	43.9046	30.631	25.5542	1.29701e-11	1.82463	up	BDLA_00011551	87.3445	52.8653	53.6981	27.0497	34.7358	21.1141	0.00108172	1.08518	up	BDLA_00001338	28.5189	23.4526	22.3387	5.77218	4.65587	10.7987	0.0415392	1.38944	up	BDLA_00002203	16.3117	14.5615	6.87828	0	0	0	0.000360787	5.9568	up	BDLA_00002544	34.099	25.1943	26.0521	10.8519	3.96031	6.31603	0.00186546	1.73384	up
BDLA_00001048	59.8021	25.3326	38.4623	151.901	160.052	139.214	4.12379e-05	-1.76737	down	BDLA_00011704	63.9494	28.9172	42.0067	12.5656	9.2756	2.76371	0.000179459	2.26254	up	BDLA_00001342	109.788	62.6718	83.0423	165.882	147.224	122.855	4.99695e-05	-1.17265	down	BDLA_00002204	91.332	203.472	120.626	21.7038	10.6587	18.1257	4.54783e-07	3.03785	up	BDLA_00002545	28.4331	25.1676	27.9011	13.4165	12.1877	4.84902	0.00152014	1.15411	up
BDLA_00001052	43.8413	79.6539	35.3252	179.78	130.225	177.148	3.59486e-05	-1.51724	down	BDLA_00011823	57.0079	34.4968	49.5312	7.22492	9.53077	17.1689	6.75945e-08	1.91198	up	BDLA_00001345	118.68	117.525	129.871	23.8082	39.9039	34.2942	4.44369e-05	1.48061	up	BDLA_00002211	2.72124	3.10972	4.28636	14.6992	31.2422	16.7798	0.000275163	-2.40993	down	BDLA_00002546	71.7443	79.4712	77.8193	45.1491	22.0245	17.3526	5.29114e-05	1.17922	up
BDLA_00001055	9.42666	1.14673	1.80988	0	0.636867	0	0.0104249	4.21876	up	BDLA_00011832	454.514	457.002	475.573	193.012	207.5	219.774	1.5983e-08	1.01849	up	BDLA_00001347	674.489	401.734	394.878	1104.11	1040.42	1171.07	2.85346e-13	-1.5794	down	BDLA_00002212	0	0.657939	0	30.8596	12.337	37.5938	4.46842e-08	-6.83252	down	BDLA_00002564	47.0572	46.4156	49.9261	10.9666	13.3845	11.937	2.3364e-08	1.69678	up
BDLA_00001056	22.3504	43.3499	23.6336	16.8987	11.1197	14.7282	0.0229426	1.15084	up	BDLA_00011928	33.0516	33.9359	58.2949	15.6604	18.6129	17.8044	0.0051805	1.1151	up	BDLA_00001349	7.8406	1.08863	4.98592	18.8833	12.4255	6.90716	0.0450114	-1.78898	down	BDLA_00002220	41.671	42.9775	39.2691	3.94884	0	18.0471	0.000774486	2.57691	up	BDLA_00002571	30.1346	31.2648	22.6858	13.2537	5.22099	7.43185	0.000337137	1.42422	up
BDLA_00001059	4.65272	4.93926	9.20919	380.239	395.193	397.524	2.00274e-138	-5.83979	down	BDLA_00011998	0	0	0	6.70518	9.13826	4.88044	0.00912595	-5.42406	down	BDLA_00001351	18.6914	49.9638	32.6755	0	3.02556	1.6499	0.000883758	3.90685	up	BDLA_00002228	87.7709	83.0602	78.9469	0	0	0	5.87269e-07	7.07221	up	BDLA_00002574	18.4286	19.2881	21.3709	4.59309	1.08921	6.73932	0.00189866	1.92849	up
BDLA_00001060	36.2213	36.7576	36.1926	5.58386	11.0463	6.55668	2.23992e-10	2.3046	up	BDLA_00012011	41.6472	27.0125	14.6926	5.87642	6.16205	1.23422	1.91348e-06	2.48093	up	BDLA_00001364	88.0281	30.762	42.0333	407.89	376.412	385.959	7.3868e-26	-3.26061	down	BDLA_00002237	46.9626	37.7238	26.171	12.0091	15.9072	5.08618	0.00258582	1.81576	up	BDLA_00002597	116.782	111.994	104.3	53.5864	31.9964	33.6711	6.46672e-08	1.21479	up
BDLA_00001061	150.97	136.897	141.16	77.1541	79.0288	69.3405	5.58904e-05	1.01807	up	BDLA_00012015	40.2553	20.9082	37.5962	60.0629	55.6273	71.1427	0.00362669	-1.05082	down	BDLA_00001367	138.117	114.01	197.035	23.7957	24.9456	22.9829	5.00827e-05	2.22171	up	BDLA_00002250	16.2699	11.7197	22.2665	73.5036	112.924	114.854	8.2332e-13	-2.42675	down	BDLA_00002602	15.5522	10.572	11.7256	4.5906	5.09649	5.45624	0.025197	1.03519	up
BDLA_00001065	48.5987	44.3337	53.5119	21.4712	20.6238	25.4975	6.20396e-06	1.20112	up	BDLA_00012102	136.034	77.3142	123.277	31.6576	37.0129	34.1252	6.93179e-10	1.56635	up	BDLA_00001383	22.3954	33.1025	22.6367	136.452	164.318	163.088	3.47073e-17	-2.91671	down	BDLA_00002258	0	2.36542	0	25.4332	13.9501	17.1147	4.05424e-06	-4.46529	down	BDLA_00002612	174.527	138.277	116.5	48.7798	53.8997	43.6811	8.44547e-09	1.27527	up
BDLA_00001066	9.18724	8.71814	6.64549	3.06769	1.07673	2.36863	0.000839824	1.97569	up	BDLA_00012184	24.1102	31.8209	31.5422	10.5463	11.1446	6.74311	0.00294741	1.47423	up	BDLA_00001385	62.142	31.2186	104.901	20.8449	13.8949	9.19187	0.0115934	1.7599	up	BDLA_00002266	88.7982	55.3091	69.5148	152.495	202.386	247.73	9.06556e-05	-1.35108	down	BDLA_00002619	347.962	319.409	252.722	71.2384	85.2036	72.3662	1.27612e-28	1.72861	up
BDLA_00001068	6.85066	1.99971	3.15968	0	0	0	0.0185938	5.44996	up	BDLA_00012186	0	0	0	17.1739	6.71186	10.9902	0.00547949	-5.58664	down	BDLA_00001386	0	0	0	8.4898	19.7599	14.9221	0.0284569	-4.99881	down	BDLA_00002273	68.0573	58.355	91.4908	204.128	236.638	197.981	0.000148651	-1.41684	down	BDLA_00002628	16.1651	26.491	17.6853	7.14878	8.63377	8.55123	0.00702454	1.0154	up
BDLA_00001069	8.40031	16.6424	25.9796	4.92793	3.56542	5.9522	0.015886	1.83473	up	BDLA_00012193	28.2288	26.5519	39.3122	6.43483	4.8217	7.98732	5.53449e-06	2.13437	up	BDLA_00001390	6.31549	0	1.75704	41.3271	62.611	55.5583	4.08954e-12	-4.7071	down	BDLA_00002274	19.1293	17.6719	24.9694	60.8696	45.4428	83.012	0.00554394	-1.46782	down	BDLA_00002658	35.3021	39.6707	30.8173	15.3271	12.5531	11.5587	4.96091e-05	1.14503	up
BDLA_00001070	15.6488	15.7157	17.3873	4.73872	9.27045	8.28727	0.0281741	1.18521	up	BDLA_00012214	59.3729	80.9305	50.0683	24.3053	14.6055	16.3909	9.83415e-06	1.63409	up	BDLA_00001398	38.8795	15.8346	4.52506	33.6546	45.5083	37.6646	0.0461051	-1.37065	down	BDLA_00002310	34.5757	28.0997	30.3513	5.14306	14.019	9.89777	6.75605e-07	1.78228	up	BDLA_00002669	833.621	829.523	786.334	318.68	285.286	299.128	7.64075e-18	1.16622	up
BDLA_00001075	546.735	588.41	608.545	16.3731	23.7588	18.6079	3.84719e-134	4.97207	up	BDLA_00012222	8.01451	22.7624	27.7385	4.60684	3.67049	4.39306	0.00309892	2.06288	up	BDLA_00001399	22.2217	33.2273	39.0081	2.03026	3.33211	1.89855	8.10228e-09	3.26574	up	BDLA_00002315	113.312	93.3484	108.537	9.42085	7.27677	12.5804	3.08714e-24	3.53226	up	BDLA_00002683	39.1726	46.5911	41.7557	6.16733	14.4695	5.34638	0.00252787	1.95807	up
BDLA_00001078	17.4208	16.2748	17.7372	9.11988	4.58952	4.19297	0.00336363	1.60156	up	BDLA_00012223	38.2959	63.4081	61.8946	3.24031	0	2.44186	4.81184e-10	4.52667	up	BDLA_00001401	33.6226	17.7006	32.7922	7.01634	4.92877	5.56017	5.02672e-05	1.86516	up	BDLA_00002324	413.038	427.205	418.212	210.903	222.667	147.06	1.87344e-18	1.25118	up	BDLA_00002692	27.5664	29.0202	29.8212	2.66332	2.81458	3.01117	3.12878e-09	3.01851	up
BDLA_00001080	329.248	340.114	366.942	93.0711	93.9854	73.9895	2.10245e-39	2.08245	up	BDLA_00012290	55.3929	65.0922	90.6687	27.5136	35.2086	21.064	0.000370562	1.18894	up	BDLA_00001416	112.467	90.6379	172.706	246.942	260.183	238.368	2.21526e-07	-1.40416	down	BDLA_00002335	16.0401	21.8332	20.891	7.8721	5.5926	7.04099	0.00357644	1.59795	up	BDLA_00002693	32.5169	31.8301	32.509	0.548582	0	2.04822	1.88762e-13	4.7903	up
BDLA_00001088	38.2858	36.4579	28.1896	82.3033	68.1934	74.8701	5.23846e-05	-1.03204	down	BDLA_00012335	20.9378	43.4246	19.2755	6.02255	1.80114	5.69369	0.000709502	2.4153	up	BDLA_00001417	362.66	361.461	493.067	1614.81	1677.05	1643.18	4.01672e-62	-2.4335	down	BDLA_00002336	38.1562	23.8273	41.8969	4.63795	18.8162	7.77369	0.00980182	1.74176	up	BDLA_00002694	100.117	90.7489	158.115	19.8624	7.39746	9.15038	5.41576e-10	2.94691	up
BDLA_00001092	167.702	193.763	154.944	113.209	68.3026	88.0865	8.42372e-08	1.03546	up	BDLA_00012357	22.7937	40.8198	21.2371	7.37655	5.8718	0.568847	0.000748441	2.4523	up	BDLA_00001421	35.7846	64.9635	72.5857	5.74024	9.84034	3.78086	1.10383e-08	2.72238	up	BDLA_00002341	115.333	130.278	90.6031	23.3506	17.0553	32.1699	1.49941e-07	2.28743	up	BDLA_00002695	34.8698	39.2205	40.0798	1.64769	3.55947	6.25634	0.000844075	2.84078	up
BDLA_00001094	15.1071	8.56819	22.0173	34.5495	43.7283	45.4869	0.0028291	-1.33921	down	BDLA_00012474	137.159	157.407	159.123	26.4035	16.8197	17.2475	5.52605e-24	2.75117	up	BDLA_00001425	28.5315	38.7933	101.725	131.751	126.938	97.9238	0.0397418	-1.44956	down	BDLA_00002351	5.14542	17.576	22.8202	0	0	0	5.35317e-06	6.87748	up	BDLA_00002696	91.4464	102.98	116.732	12.349	7.88265	9.89866	3.888e-19	3.07721	up
BDLA_00001103	42.0824	28.179	37.5688	14.6097	16.67	7.42706	0.000532298	1.5668	up	BDLA_00012508	55.1631	55.0327	73.3486	23.3105	24.1968	23.8016	1.17595e-05	1.22346	up	BDLA_00001430	18.9517	30.7204	21.8175	250.483	266.666	310.989	4.47136e-31	-3.8727	down	BDLA_00002356	29.0628	38.8974	21.5622	632.057	547.807	436.185	2.47323e-66	-4.02921	down	BDLA_00002714	20.105	16.911	16.232	3.44074	0	1.29654	9.32462e-05	3.21634	up
BDLA_00001108	336.718	323.642	311.249	706.853	761.63	711.413	1.03361e-23	-1.0749	down	BDLA_00012512	623.084	497.906	621.384	71.8057	76.1676	62.4528	3.86452e-151	2.90146	up	BDLA_00001432	0	0	0	269.537	304.419	257.017	1.48157e-17	-10.6611	down	BDLA_00002357	292.239	281.751	329.7	37.2705	64.079	87.0257	4.79383e-30	2.40466	up	BDLA_00002718	131.696	115.531	113.211	61.5577	48.6823	28.9218	0.000117129	1.10624	up
BDLA_00001119	11.4184	5.7762	6.75199	0	0	0	2.40654e-07	7.70053	up	BDLA_00012601	26.133	54.5548	61.6043	13.2152	14.8314	11.2517	0.00879754	1.70552	up	BDLA_00001434	14.2195	12.283	27.4473	32.212	48.7487	30.3119	0.00956475	-1.43192	down	BDLA_00002358	28.7728	16.7725	16.8686	9.96626	1.7906	0	0.00364178	2.39447	up	BDLA_00002719	11.6316	12.441	10.4272	2.81185	3.42557	5.33068	0.00710415	1.26848	up
BDLA_00001122	0	0.766868	1.51908	10.7757	16.6496	16.4464	0.00460906	-3.83633	down	BDLA_00012616	30.2579	32.4901	22.2807	8.246	13.9908	7.37243	0.00203457	1.38191	up	BDLA_00001435	13.7558	0	18.3598	503.868	542.917	525.347	1.84983e-07	-5.99153	down	BDLA_00002384	4.4365	11.9163	11.7268	23.5042	32.4542	30.1249	0.00380349	-1.45901	down	BDLA_00002733	52.0096	48.6709	26.5102	20.3998	15.6801	3.32525	0.0273613	1.40097	up
BDLA_00001124	126.353	96.7476	84.729	14.5167	14.26	6.62728	1.21066e-24	3.19555	up	BDLA_00012641	6.3961	8.85374	11.1978	1.88987	1.21127	3.9353	0.00809092	1.76726	up	BDLA_00001437	1386.36	1523.47	1381.6	507.635	463.002	405.831	6.35017e-18	1.23027	up	BDLA_00002385	6.99753	4.21098	3.89736	141.421	103.866	148.277	1.12394e-40	-4.50477	down	BDLA_00002735	38.8884	46.7517	42.7292	9.27207	15.9523	23.1485	0.0362687	1.10735	up
BDLA_00001126	10.9832	4.94974	24.3335	0	0	0	0.00784464	5.74793	up	BDLA_00012662	33.9061	19.7578	26.5617	8.17863	5.32932	6.46826	2.32192e-07	1.84703	up	BDLA_00001441	0	0	0	9.54971	7.18425	19.3902	0.000167012	-6.40212	down	BDLA_00002390	22.6719	33.6318	46.1721	131.425	83.7489	147.518	0.00049073	-1.66048	down	BDLA_00002737	61.0728	74.7105	51.7261	10.1742	26.973	16.5518	0.000585338	1.49918	up
BDLA_00001130	73.7726	62.9548	60.605	20.4359	23.2382	18.6407	8.56509e-14	1.74949	up	BDLA_00012696	118.066	166.422	78.4001	17.8093	21.9853	18.0188	1.66891e-15	2.50651	up	BDLA_00001442	6.16853	0	6.73778	101.954	122.761	161.99	1.1225e-14	-5.22295	down	BDLA_00002397	50.166	63.0733	101.728	4.13243	24.8068	11.6533	4.59538e-06	2.44461	up	BDLA_00002740	55.04	59.6214	60.658	11.8518	0.632748	8.74399	1.36733e-06	2.70185	up
BDLA_00001133	15.5007	21.5785	19.079	1.84628	6.58056	5.24018	0.00110293	2.06843	up	BDLA_00012699	43.6472	62.4338	50.3035	4.72635	9.51303	8.1821	2.67093e-12	2.64296	up	BDLA_00001451	1.55016	0	1.36896	7.27991	9.19003	3.36074	0.0456089	-2.98984	down	BDLA_00002402	18.7619	17.822	14.9872	125.437	107.153	54.5975	1.00165e-09	-2.32667	down	BDLA_00002750	23.7529	19.4165	21.1468	0	0	0	8.7231e-07	7.31228	up
BDLA_00001144	0	0	0	7.4017	9.9553	5.9857	0.0122675	-5.54319	down	BDLA_00012705	27.9518	13.7268	23.8899	4.02814	3.17286	5.94803	1.72346e-10	2.17763	up	BDLA_00001461	208.316	276.549	230.582	659.616	530.807	539.012	6.40772e-11	-1.67026	down	BDLA_00002403	23.2356	26.6749	19.3373	0	0	3.06002	0.00958731	4.03787	up	BDLA_00002755	143.52	137.876	140.71	33.9147	20.8097	18.1873	2.39437e-21	2.26371	up
BDLA_00001145	4.61226	7.22169	4.73952	9.221	55.6415	18.8112	0.00676914	-2.18139	down	BDLA_00012706	26.3665	29.6782	42.3679	1.8867	5.71463	1.38784	2.04924e-08	3.27206	up	BDLA_00001467	0	0	0	7.60634	3.49501	1.61665	0.000959636	-6.06084	down	BDLA_00002417	65.809	53.0836	73.194	9.93137	13.2012	9.9242	1.86993e-07	2.5765	up	BDLA_00002769	10.9818	6.8934	3.65795	0	0	0	4.971e-05	6.69226	up
BDLA_00001149	19.3927	40.7655	24.4518	72.4654	83.559	68.5217	0.0032346	-1.31282	down	BDLA_00012707	16.8434	18.6891	12.8722	2.31657	3.91484	0.961846	0.00216636	2.54911	up	BDLA_00001471	25.7457	20.1866	29.4039	4.87782	9.99861	9.03447	0.0368987	1.23627	up	BDLA_00002427	1.52523	2.83869	2.42956	39.909	28.0475	33.7963	3.99505e-14	-3.68831	down	BDLA_00002776	2.27588	3.83118	3.28727	0	0	0	0.0056878	5.58664	up
BDLA_00001150	24.7971	30.7748	31.6475	14.6248	14.3088	5.04413	0.00128489	1.45936	up	BDLA_00012814	74.9813	78.06	36.818	10.5475	7.03458	0	0.000756097	3.16481	up	BDLA_00001472	99.5334	103.577	99.2117	30.0829	31.1649	10.8167	0.000212815	1.67284	up	BDLA_00002436	3.36594	3.99903	5.00548	11.9102	16.1532	24.586	0.000254797	-1.90971	down	BDLA_00002777	12.0214	14.025	18.0301	0	0	0	8.43454e-06	6.95156	up
BDLA_00001158	11.807	10.3558	5.39606	21.405	26.2875	24.4975	0.0379893	-1.2497	down	BDLA_00012815	46.0459	73.6116	43.5012	9.43621	15.3263	19.6932	0.000841872	1.72946	up	BDLA_00001479	58.3565	86.9103	78.6143	18.1483	9.93946	2.94677	1.00294e-05	2.46108	up	BDLA_00002451	1.61861	3.62426	5.91824	18.8611	44.5548	8.90147	0.00111195	-2.52768	down	BDLA_00002779	26.0863	29.6316	29.1008	4.53691	2.48616	2.26409	2.19244e-05	2.80636	up
BDLA_00001169	19.6686	23.5806	29.1076	5.33952	2.59297	6.45493	6.62133e-08	2.40145	up	BDLA_00012834	50.1973	47.6686	91.0936	3.72541	2.09116	8.84988	1.55111e-05	3.46316	up	BDLA_00001482	19.5304	27.5198	66.1642	0.843004	4.32782	2.27536	4.79618e-06	3.39975	up	BDLA_00002465	85.6844	70.307	66.678	3.74522	13.4465	4.26683	8.75074e-17	3.40646	up	BDLA_00002786	38.1107	50.1864	35.1503	9.94541	12.8578	7.1197	2.99213e-06	1.74815	up
BDLA_00001174	16.6992	4.28353	0.608141	1.29721	0.510997	0	0.0147365	3.53661	up	BDLA_00012836	51.5968	38.8758	47.1027	8.19685	1.08582	5.6644	3.51948e-11	3.01685	up	BDLA_00001486	72.7773	60.9061	25.4356	15.5491	2.45097	6.04896	0.000599261	2.32826	up	BDLA_00002473	37.752	28.6869	20.5575	162.719	174.562	220.301	1.33911e-12	-2.52378	down	BDLA_00002797	3.53241	3.77117	3.83776	0	0	0	0.00378113	5.68802	up
BDLA_00001175	15.4832	17.4057	23.0521	0	2.88004	2.70415	4.88983e-06	3.30865	up	BDLA_00012837	172.676	166.353	113.807	9.18075	12.5482	34.8956	4.00298e-11	2.84951	up	BDLA_00001487	452.361	409.94	370.944	117.711	103.716	93.3048	3.16434e-12	1.5639	up	BDLA_00002474	31.3082	39.4011	35.1367	0	0	0	6.53862e-09	7.8039	up	BDLA_00002812	14.6116	15.5128	26.389	8.74219	3.01277	5.70138	0.00173315	1.42725	up
BDLA_00001178	48.0824	46.7346	40.7558	156.849	170.345	179.031	1.06933e-08	-1.80099	down	BDLA_00012848	82.9598	107.276	86.5325	21.7823	29.3794	23.4027	2.63025e-13	1.74052	up	BDLA_00001494	173.929	232.25	191.238	78.7643	48.9689	68.8276	2.19122e-05	1.19442	up	BDLA_00002485	44.4171	52.1924	53.3291	8.13677	10.8894	0	0.000108276	2.90275	up	BDLA_00002829	141.197	160.783	177.861	79.9501	59.106	49.6697	7.00265e-06	1.08158	up
BDLA_00001180	563.552	547.62	603.541	108.68	111.001	106.707	7.24137e-43	2.48079	up	BDLA_00012858	41.6853	96.8185	72.0844	128.955	141.874	113.606	0.00194515	-1.00032	down	BDLA_00001497	67.2091	33.1553	72.6885	6.58824	2.23426	7.60084	2.64413e-05	2.94487	up	BDLA_00002486	102.055	75.557	69.3603	14.1373	22.8153	33.1072	1.3619e-06	1.9265	up	BDLA_00002837	84.424	75.7671	81.7701	27.5381	23.981	35.892	5.96144e-08	1.1887	up
BDLA_00001187	25.3078	28.9779	26.9956	15.3122	14.6264	6.54449	0.00597874	1.25602	up	BDLA_00012887	247.648	206.961	176.661	50.9582	51.7669	62.0766	3.24787e-18	1.78484	up	BDLA_00001501	24.6278	51.0216	28.0023	78.4387	50.7677	56.9255	0.0010274	-1.24431	down	BDLA_00002490	0.95964	2.14196	1.80472	6.58099	2.69921	9.81593	0.00351952	-1.80818	down	BDLA_00002851	94.6887	99.3183	81.0064	39.4653	38.4598	30.0581	1.12869e-06	1.07469	up
BDLA_00001189	8.57983	16.9688	25.1713	168.86	151.583	230.564	4.50185e-20	-3.33143	down											BDLA_00001506	47.3997	83.609	90.3625	7.64731	2.76054	4.6387	8.58897e-09	3.41491	up	BDLA_00002502	43.7941	33.2172	23.3688	5.58273	5.81917	5.25529	0.00833817	2.42132	up	BDLA_00002865	28.1785	23.0004	33.6487	7.91245	3.87197	4.30068	0.00190278	2.05998	up
BDLA_00001196	50.3542	28.3883	51.5947	18.2478	15.1705	12.8323	0.00489826	1.56778	up											BDLA_00001508	7.41189	7.64085	9.38666	159.57	140.728	162.636	1.63159e-16	-4.48936	down	BDLA_00002505	11.8059	11.2225	28.475	49.5881	41.3123	77.7637	0.00490681	-1.55428	down	BDLA_00002871	85.7951	67.2292	67.6637	11.8187	15.4991	13.5516	6.78615e-17	2.14438	up
BDLA_00001200	80.3019	75.5962	98.5045	43.0288	35.3907	42.0618	2.85658e-06	1.16527	up											BDLA_00001513	40.5014	30.4602	36.5505	44.6434	90.1697	71.7123	0.0179835	-1.34113	down	BDLA_00002512	18.2982	7.65363	12.8169	93.6053	90.0563	117.515	1.20991e-15	-2.78249	down	BDLA_00002872	76.6814	49.5105	43.1222	19.8571	13.1204	27.335	0.0039094	1.19384	up
BDLA_00001207	3.07931	0	1.20092	4.04513	12.81	9.70258	0.0141245	-2.49505	down											BDLA_00001514	27.9736	49.6054	46.1785	66.7104	94.7575	88.8409	0.00386139	-1.41026	down	BDLA_00002513	230.249	168	198.574	19.9426	90.89	47.5507	0.00231795	2.03986	up	BDLA_00002881	8.7036	8.26368	10.5757	0	0	0	0.018031	5.22183	up
BDLA_00001211	304.364	370.324	336.684	111.225	143.859	109.27	7.22153e-16	1.56119	up											BDLA_00001518	54.3629	80.1143	86.4458	91.1798	244.178	203.307	0.00209409	-1.68371	down	BDLA_00002520	608.008	519.797	518.539	175.112	192.795	109.811	2.28199e-20	1.91312	up	BDLA_00002886	6.19518	7.80346	5.88615	1.53499	0	2.46822	0.0314608	1.96897	up
BDLA_00001217	299.009	346.388	363.571	140.65	110.186	154.483	4.6612e-14	1.40393	up											BDLA_00001519	33.4507	44.6355	36.5212	10.8514	2.42831	2.39826	0.00028316	2.47635	up	BDLA_00002522	0	0	0	18.9872	21.3353	16.9937	0.000321061	-6.52466	down	BDLA_00002889	87.5637	70.6669	80.1613	24.6441	22.0361	26.0641	5.07936e-15	1.43712	up
BDLA_00001218	73.2347	91.5976	67.0338	18.6734	22.5015	19.5215	2.5145e-15	2.01629	up											BDLA_00001528	4.97793	20.8055	0	21.0826	28.0418	39.9371	0.0260374	-2.15661	down	BDLA_00002523	332.61	331.542	311.308	761.422	981.502	748.099	1.76153e-10	-1.20819	down	BDLA_00002896	22.1002	13.7402	16.2389	5.02826	2.85652	4.56456	0.00594469	1.74761	up
BDLA_00001219	12.8654	8.02558	21.7496	958.515	934.525	811.818	2.52732e-133	-5.8529	down											BDLA_00001531	258.539	220.646	181.772	3009.98	3221.46	3002.77	1.9936e-125	-4.20306	down	BDLA_00002527	0	0	0	7.84228	5.12927	22.3393	5.96947e-05	-6.95858	down	BDLA_00002906	743.227	715.398	683.741	19.153	31.1617	18.3271	3.0277e-271	4.67888	up
BDLA_00001220	26.5415	34.1251	43.172	21.0752	17.9216	9.81487	0.00404248	1.18256	up											BDLA_00001536	51.4456	45.4802	54.0452	19.9348	6.10318	18.7101	0.0109376	1.34935	up	BDLA_00002541	70.3789	70.6929	69.1896	22.6667	6.0188	14.1652	0.00269966	2.34346	up	BDLA_00002917	150.743	115.222	130.16	47.7216	47.4047	65.0037	0.000190959	1.02273	up
BDLA_00001223	5.02351	5.87513	9.65459	20.0734	16.2783	19.7197	0.0470843	-1.32097	down											BDLA_00001548	13.6543	16.4285	32.4072	4.474	5.02357	4.98173	0.00875323	1.67293	up	BDLA_00002544	28.4792	39.0938	40.4913	8.68811	9.47259	14.1458	0.00152413	1.84555	up	BDLA_00002926	7.28001	7.3307	6.73813	1.61476	2.90178	2.8962	0.0179842	1.23709	up
BDLA_00001225	176.656	213.816	184.72	20.0196	24.2177	22.3282	1.239e-68	3.18948	up											BDLA_00001549	41.0791	27.3123	48.3372	14.2649	9.27527	18.3232	0.0313751	1.05645	up	BDLA_00002564	44.9591	30.8212	27.3591	0	1.61445	4.20741	1.12441e-08	4.24653	up	BDLA_00002929	5.43961	4.98489	5.03402	0.800429	0	0.484694	0.000401915	3.2173	up
BDLA_00001235	73.6416	58.4681	44.366	133.217	134.513	137.688	6.51026e-05	-1.10453	down											BDLA_00001550	36.6089	43.7583	11.3319	4.88084	10.4094	5.29243	0.0140749	1.71926	up	BDLA_00002569	411.691	441.257	371.484	905.699	1027.39	904.583	2.94362e-11	-1.0688	down	BDLA_00002964	160.398	150.042	194.02	53.592	27.9887	38.7062	4.5339e-11	1.79337	up
BDLA_00001237	11.0763	6.64428	12.4531	48.0835	42.5567	46.7771	1.34905e-05	-2.07719	down											BDLA_00001555	68.7573	90.4986	119.495	17.1367	13.5855	10.4546	5.78565e-12	2.34736	up	BDLA_00002574	190.689	218.183	191.479	30.9369	31.002	27.0105	3.09365e-40	2.8754	up	BDLA_00002970	12.7397	8.33368	13.9773	0	0	0.627547	1.35791e-05	5.09966	up
BDLA_00001239	2.68494	6.00094	2.7352	10.2267	21.9541	20.3735	0.0119255	-2.08379	down											BDLA_00001557	184.894	154.984	209.305	563.698	617.855	619.248	1.0353e-14	-2.11634	down	BDLA_00002582	58.8776	55.4765	75.4611	209.153	180.646	227.206	0.00122866	-1.55251	down	BDLA_00002982	20.3367	13.337	13.2871	2.00127	3.26815	2.3984	9.32462e-05	2.31194	up
BDLA_00001246	2.21508	2.09835	6.25573	0	0	0	0.00281798	6.01887	up											BDLA_00001569	64.8734	70.8125	105.445	195.924	275.571	256.506	2.9915e-07	-2.00527	down	BDLA_00002584	34.4878	35.1794	14.5629	9.74546	8.36202	9.76991	0.00424318	1.67548	up	BDLA_00002993	18.749	24.9416	14.6168	5.68	7.00495	2.13885	0.00036266	1.67898	up
BDLA_00001249	123.871	142.941	131.677	20.5013	15.9012	6.29355	1.78397e-32	3.31835	up											BDLA_00001575	60.7203	30.9734	42.5201	87.5295	167.816	107.785	0.00322544	-1.83413	down	BDLA_00002589	45.6483	35.9859	39.1479	121.322	86.3983	113.663	0.000335334	-1.27122	down	BDLA_00002994	82.2253	83.5681	73.3588	25.9214	25.4034	23.1217	1.29611e-05	1.39783	up
BDLA_00001253	114.68	111.752	105.546	8.74025	10.3572	10.9938	8.85088e-29	3.52263	up											BDLA_00001580	200.037	205.817	202.861	68.9517	78.0543	48.539	9.19223e-06	1.23279	up	BDLA_00002595	367.624	290.385	414.5	105.629	54.8985	75.1249	9.94525e-12	2.32314	up	BDLA_00003009	49.7323	45.708	43.9559	19.9109	12.1337	20.0437	0.00859329	1.12415	up
BDLA_00001255	7.33644	6.13758	6.3608	1.78007	1.10376	1.6789	5.38325e-07	2.18388	up											BDLA_00001590	44.5563	74.3154	53.4223	131.024	97.4717	96.8717	0.0134571	-1.27392	down	BDLA_00002599	65.9742	74.4032	73.3195	253.757	105.926	182.914	0.000501318	-1.19985	down	BDLA_00003035	28.5044	16.4232	16.5837	8.96311	7.42609	2.53885	0.0182033	1.42193	up
BDLA_00001260	8.34612	15.2824	5.46306	31.0342	27.0159	34.9054	0.000362987	-1.57738	down											BDLA_00001594	43.3312	67.4748	77.5404	16.9832	22.9318	12.5378	0.00266686	1.43869	up	BDLA_00002621	67.8979	96.6687	87.1126	0	0	0	7.45976e-06	6.65166	up	BDLA_00003042	90.4787	70.7393	88.0221	18.4954	22.4731	7.11573	3.36936e-10	2.10607	up
BDLA_00001263	20.0656	13.487	6.11894	0	4.75514	0	0.0192814	3.18902	up											BDLA_00001595	263.047	153.85	397.439	392.195	424.055	440.302	0.00907857	-1.03554	down	BDLA_00002632	287.02	243.495	358.284	795.572	622.927	609.631	1.01083e-06	-1.04515	down	BDLA_00003061	17.1986	15.2949	19.5818	7.57375	5.07655	5.27408	0.00104508	1.25718	up
BDLA_00001264	23.2265	28.8404	32.9243	3.9452	6.53841	9.07865	0.000336699	2.15407	up											BDLA_00001607	174.333	186.098	192.736	31.4402	19.7405	44.0739	2.90281e-10	2.11417	up	BDLA_00002637	21.8415	35.6439	37.4368	2.01409	3.38733	0	0.00013771	3.71688	up	BDLA_00003078	12.2	6.69675	15.3844	0	0	2.39628	0.00118839	3.4105	up
BDLA_00001265	78.9338	75.9276	62.1352	13.6593	12.7543	15.7723	2.84997e-07	2.41005	up											BDLA_00001609	159.984	474.555	365.244	16.5499	59.2586	45.6529	0.000117772	2.60031	up	BDLA_00002649	37.274	89.6018	39.4483	11.0557	23.5523	21.8647	0.00328789	1.68114	up	BDLA_00003084	12.686	9.43528	8.00512	3.05113	1.25156	1.06988	2.36582e-06	2.18316	up
BDLA_00001269	36.1118	42.565	55.2537	17.3885	29.1974	20.8299	0.0134715	1.06833	up											BDLA_00001610	56.248	67.4233	133.399	7.44102	4.7117	7.96456	3.16495e-14	3.23382	up	BDLA_00002654	92.8043	108.897	93.1848	41.0208	82.2088	31.3323	0.000663401	1.05702	up	BDLA_00003090	47.0645	42.0998	37.9904	10.9679	18.0297	4.59394	6.24022e-05	1.64152	up
BDLA_00001270	31.9807	38.49	27.9481	13.0966	9.63549	9.42119	1.42536e-05	1.69884	up											BDLA_00001611	10.4564	4.95822	19.1508	0.954392	0	0	9.41057e-05	4.66963	up	BDLA_00002669	653.589	711.615	670.939	114.265	211.396	219.555	2.26931e-19	2.03082	up	BDLA_00003112	52.9904	51.7636	62.4204	2.10549	7.04261	3.10649	2.14238e-07	3.36624	up
BDLA_00001271	16.3967	12.8545	22.3854	60.2136	55.4719	57.945	9.42768e-08	-1.66017	down											BDLA_00001615	13.7857	0	14.531	60.5415	72.0145	68.8842	1.08675e-05	-3.18605	down	BDLA_00002673	31.3029	34.9584	42.1255	99.0798	133.469	93.8391	3.21573e-05	-1.43865	down	BDLA_00003122	12.5804	10.2452	12.9419	2.61266	3.30755	1.52528	0.000381807	1.94888	up
BDLA_00001276	83.0505	104.29	104.519	13.7758	12.719	12.308	3.9491e-15	2.96535	up											BDLA_00001631	383.787	371.839	285.548	38.6789	58.8161	36.0875	1.4881e-24	2.54437	up	BDLA_00002676	45.8934	44.9823	46.1813	104.163	147.033	128.938	2.40182e-07	-1.32534	down	BDLA_00003124	44.027	35.7226	29.6477	19.4676	12.8897	9.67362	0.000935011	1.10708	up
BDLA_00001277	102.935	94.3946	90.8079	17.4064	12.4866	5.52856	9.45337e-08	3.03792	up											BDLA_00001634	29.7014	18.8221	14.7182	58.6452	47.3068	49.3072	0.0142542	-1.61731	down	BDLA_00002677	51.9327	33.7331	48.0103	14.0153	32.6198	9.05856	0.00374952	1.37449	up	BDLA_00003125	48.0007	32.2949	26.9725	7.98862	8.30099	5.56942	2.30419e-06	1.99091	up
BDLA_00001283	8.88991	2.45322	1.81591	0	0	0	0.00564277	5.85809	up											BDLA_00001648	29.3073	34.4517	28.2333	51.4758	52.9515	44.4131	0.0408252	-1.0701	down	BDLA_00002687	31.4769	28.8802	33.8167	8.00251	9.22506	7.0242	0.00342225	2.10059	up	BDLA_00003150	10.1639	5.67328	9.01342	1.51077	0	0	0.0142493	3.53451	up
BDLA_00001286	3.27009	2.33724	1.66948	38.0803	44.9986	55.0551	3.05764e-13	-4.0906	down											BDLA_00001662	51.8241	25.7939	53.8003	7.49132	0	4.4455	0.00801236	3.05139	up	BDLA_00002692	108.064	107.875	116.443	7.85692	9.38992	11.2733	7.79554e-23	3.60418	up	BDLA_00003162	69.1396	64.2471	47.1518	36.465	12.9986	13.9961	0.00160316	1.24052	up
BDLA_00001287	36.5796	33.0545	39.789	8.61961	9.17671	6.52966	2.35294e-18	2.25384	up											BDLA_00001663	259.314	194.85	170.385	48.4667	92.5013	16.4486	0.0230912	1.58029	up	BDLA_00002693	101.699	111.092	129.124	4.23399	0	5.86582	3.99063e-24	5.21523	up	BDLA_00003178	21.6565	20.8379	17.497	5.49557	7.00268	11.851	0.00593058	1.01187	up
BDLA_00001288	53.3341	53.1518	64.2283	165.039	219.072	201.98	2.70002e-13	-1.68869	down											BDLA_00001665	62.9411	65.2619	71.064	11.5977	4.3883	0	0.00248388	3.19664	up	BDLA_00002694	216.336	247.238	240.998	5.74224	5.48915	0	1.29361e-15	5.48321	up	BDLA_00003180	36.6086	26.347	29.8959	10.0339	6.40149	10.4579	0.0001544	1.50694	up
BDLA_00001293	6.33438	2.97188	7.52701	31.6158	17.7343	24.7109	0.000247316	-2.01489	down											BDLA_00001667	40.5455	89.1795	78.4792	13.6798	4.75322	11.1079	0.000583941	2.39244	up	BDLA_00002696	247.295	217.713	210.163	9.72475	31.1421	19.2606	3.38077e-26	3.54724	up	BDLA_00003182	5.07827	8.83236	11.3988	0	0	0	0.0120325	5.37529	up
BDLA_00001295	29.2881	35.1472	36.5885	108.736	115.427	97.9427	0.000384685	-1.55869	down											BDLA_00001677	38.7617	64.361	33.8844	239.865	255.394	204.955	7.5206e-27	-2.74061	down	BDLA_00002704	95.694	129.157	71.568	27.9757	22.5326	34.7073	0.000868038	1.84428	up	BDLA_00003201	14.1351	22.5173	16.4534	4.61411	4.40961	2.43425	0.000685856	1.91929	up
BDLA_00001297	65.9306	60.6658	64.0967	28.7049	29.1662	18.4689	6.64426e-07	1.41497	up											BDLA_00001684	0	0	0	22.9521	17.7827	19.0099	1.18071e-05	-6.79464	down	BDLA_00002712	4.53585	3.78353	7.6462	25.202	8.77969	26.5017	0.00886245	-1.75812	down	BDLA_00003202	71.4304	74.8359	47.5974	6.70755	2.91725	32.4826	0.0131707	1.85335	up
BDLA_00001298	19.2719	11.4943	20.0845	6.44608	8.73885	7.20794	0.00164931	1.27176	up											BDLA_00001694	20.7054	32.3923	22.4433	3.28701	6.97944	5.95781	2.83315e-05	1.78815	up	BDLA_00002714	102.532	105.015	119.131	25.5294	39.5697	39.8392	2.44071e-09	1.7654	up	BDLA_00003205	95.4534	109.029	94.0872	40.2777	34.345	30.5424	9.06152e-11	1.23521	up
BDLA_00001299	130.065	148.718	168.035	51.7332	58.4316	40.4758	6.76311e-11	1.65621	up											BDLA_00001696	38.9175	44.2915	11.724	72.9729	50.4047	65.2224	0.0200594	-1.35215	down	BDLA_00002726	367.379	386.504	438.039	81.3357	48.2085	62.1901	3.16852e-36	2.76494	up	BDLA_00003228	74.0787	70.9855	59.2747	18.4888	17.0826	19.4082	2.46934e-11	1.61609	up
BDLA_00001309	80.489	78.0376	79.5577	22.2712	20.9551	15.5576	2.65787e-21	2.11009	up											BDLA_00001697	0	0	0	17.3076	25.8169	8.65886	5.82831e-06	-7.03844	down	BDLA_00002747	71.8579	71.4228	86.6843	43.4506	48.6739	31.8723	1.62597e-05	1.02032	up	BDLA_00003229	461.892	444.074	457.92	51.4528	53.2399	54.3678	4.56353e-82	2.81896	up
BDLA_00001310	205.001	259.927	310.287	81.3387	91.3626	69.9925	8.72394e-09	1.76083	up											BDLA_00001698	159.33	241.075	315.247	921.484	785.895	814.609	1.89794e-25	-2.22837	down	BDLA_00002755	220.751	203.371	244.793	82.9257	55.8721	86.6132	8.02403e-16	1.70629	up	BDLA_00003233	45.1449	47.3895	31.072	13.3779	5.31424	11.386	4.30815e-05	1.74829	up
BDLA_00001313	190.392	185.161	160.381	69.585	70.4103	60.9461	3.28506e-18	1.50539	up											BDLA_00001699	8.32242	7.29064	7.91942	0	0.514686	1.38667	0.00517093	3.17393	up	BDLA_00002771	15.6706	24.0646	37.0513	0	4.47833	0	9.48401e-06	4.0152	up	BDLA_00003236	37.0719	39.1575	56.1785	10.8365	5.61365	19.1023	2.34734e-05	1.61115	up
BDLA_00001317	0	0	0	5.51218	8.77472	28.4231	2.20964e-05	-7.1108	down											BDLA_00001713	36.0322	34.2977	50.3397	97.7762	86.907	111.373	6.54688e-07	-1.6911	down	BDLA_00002774	119.574	149.651	164.201	52.842	43.5913	41.767	2.21847e-16	1.78116	up	BDLA_00003241	14.9985	12.7705	16.4506	2.72138	2.37537	2.54484	0.0382329	2.01381	up
BDLA_00001318	0.480322	5.56589	2.57845	35.9318	49.7342	35.0248	2.79835e-11	-3.70292	down											BDLA_00001718	150.247	126.892	156.204	305.038	381.728	381.19	2.86767e-06	-1.68888	down	BDLA_00002777	18.6849	14.3947	11.732	0	0	0	0.000737048	5.76035	up	BDLA_00003242	8.71624	7.70507	10.5148	0	0	0	4.56874e-08	7.77269	up
BDLA_00001321	67.8406	101.113	60.8957	37.7414	0	24.5993	0.0261073	1.97927	up											BDLA_00001720	29.3527	33.3766	33.275	2.50843	1.84229	3.92267	4.59811e-13	3.08936	up	BDLA_00002783	10.69	10.5914	6.25017	0	0	0	0.00659944	5.21219	up	BDLA_00003251	36.951	24.2063	30.0197	12.2944	3.16969	7.28724	8.83023e-05	1.73488	up
BDLA_00001324	5.79182	4.25427	5.70327	2.01005	0.447348	0.27496	0.00309536	2.57902	up											BDLA_00001722	25.5062	21.1798	18.9672	3.3848	5.08449	3.0488	0.000417037	2.07787	up	BDLA_00002809	6.29167	2.92645	2.12503	9.34871	11.1189	14.6307	0.000182337	-1.48095	down	BDLA_00003254	44.8948	33.5139	36.4015	15.9949	10.9026	17.4247	0.000884815	1.08869	up
BDLA_00001325	3.61383	1.48033	2.87069	18.0801	12.815	29.5057	2.87524e-05	-2.83955	down											BDLA_00001733	26.4381	29.514	34.9566	5.85739	3.57459	7.34285	0.00063944	2.00021	up	BDLA_00002813	43.4763	28.6033	36.6945	82.123	101.607	72.3504	0.000873951	-1.10435	down	BDLA_00003255	53.1758	49.7019	57.5032	17.2548	18.4701	21.7721	1.03457e-07	1.19953	up
BDLA_00001327	23.919	27.5731	25.5193	9.72327	22.3468	4.99557	0.049587	1.13495	up											BDLA_00001742	18.8513	13.0733	19.024	4.79716	1.408	2.75042	0.000861155	2.1196	up	BDLA_00002822	57.8663	57.2193	64.5021	1.49403	13.1993	10.2494	1.54276e-09	2.88516	up	BDLA_00003258	37.7642	27.5753	28.5638	5.31477	7.64481	8.31822	8.49486e-09	1.84463	up
BDLA_00001328	3.05669	6.53888	8.07836	0	0	0	0.000576847	6.37411	up											BDLA_00001756	128.906	131.121	114.616	200.601	235.629	209.861	0.00181211	-1.19046	down	BDLA_00002828	82.4419	84.0175	98.238	247.045	230.626	291.865	9.84996e-10	-1.39344	down	BDLA_00003265	28.3126	43.1085	26.3012	6.06032	5.77534	12.5852	0.000114943	1.69354	up
BDLA_00001330	25.482	26.0755	30.7058	110.73	77.6909	93.2655	7.71688e-09	-1.68196	down											BDLA_00001757	85.4397	92.2501	102.744	20.0313	5.29597	15.8067	4.6541e-08	2.35389	up	BDLA_00002829	304.949	361.095	387.844	161.156	158.901	177.739	1.00824e-11	1.22321	up	BDLA_00003279	131.658	149.725	134.875	65.3628	25.7322	62.3193	0.00299175	1.16206	up
BDLA_00001331	102.898	161.735	126.198	518.23	476.03	468.507	6.99044e-27	-1.80994	down											BDLA_00001762	100.066	98.534	107.207	27.1014	31.9227	20.0506	6.36609e-05	1.54	up	BDLA_00002837	132.769	154.09	168.587	47.3363	90.6117	77.5445	3.84173e-08	1.21454	up	BDLA_00003282	182.503	157.004	154.432	72.9358	58.0837	67.2984	1.92557e-08	1.04322	up
BDLA_00001336	9.43223	3.77881	6.44219	27.4762	39.7701	33.9614	9.01318e-05	-2.26405	down											BDLA_00001765	144.974	151.946	81.0833	323.368	282.794	267.151	3.47557e-06	-1.59953	down	BDLA_00002861	0	0	0	7.83884	10.3747	1.61943	0.000187578	-6.77781	down	BDLA_00003283	16.3688	9.57529	6.91755	4.68649	4.34438	1.67869	0.0305026	1.30766	up
BDLA_00001339	5.74015	5.50753	6.28373	12.2737	15.0447	18.3243	0.0104574	-1.28457	down											BDLA_00001766	40.0608	59.7478	58.9006	0	6.5853	14.9606	0.0395853	2.4037	up	BDLA_00002871	179.375	184.841	182.714	72.3644	86.9227	90.5432	4.60695e-14	1.26792	up	BDLA_00003299	171.102	137.078	170.038	26.5456	16.3285	10.3644	1.39168e-19	2.90053	up
BDLA_00001342	6.75656	1.39277	4.65582	165.882	147.224	122.855	1.20903e-47	-4.95447	down											BDLA_00001775	36.9747	27.6214	39.2298	4.2803	6.68	9.66016	0.000119035	1.89882	up	BDLA_00002880	6.81184	4.10929	7.58283	22.5066	22.2539	39.138	7.72279e-05	-2.00517	down	BDLA_00003300	31.4149	32.5726	41.8133	10.988	15.3393	10.5892	0.000791677	1.23886	up
BDLA_00001347	236.115	317.15	315.261	1104.11	1040.42	1171.07	1.27974e-35	-1.84155	down											BDLA_00001776	544.982	559.564	566.166	190.16	167.843	180.419	1.6977e-19	1.22159	up	BDLA_00002883	138.055	194.224	173.704	778.359	792.215	797.489	1.25294e-19	-2.07596	down	BDLA_00003302	69.6482	80.7597	54.6618	31.3605	33.1096	18.9855	0.00208231	1.01849	up
BDLA_00001352	742.599	878.986	732.674	113.474	144.846	136.951	6.53752e-41	2.6537	up											BDLA_00001780	36.1091	28.2712	18.5508	1.17487	0	0	0.00373302	5.6311	up	BDLA_00002886	2.09516	10.8493	8.86232	36.35	31.5394	37.7237	6.25188e-06	-2.11489	down	BDLA_00003366	8.78779	3.8071	1.83806	0	0	0	0.00682573	5.60101	up
BDLA_00001353	1871.39	1912.47	1813.07	366.691	322.966	359.919	5.09034e-127	2.50515	up											BDLA_00001782	183.373	161.924	108.849	221.708	252.802	212.181	0.000978918	-1.00028	down	BDLA_00002889	122.239	120.631	102.155	36.7032	56.9193	39.7999	4.6771e-14	1.50255	up	BDLA_00003375	26.857	14.1178	20.0768	0.418785	0	1.41913	1.73886e-08	4.60101	up
BDLA_00001359	14.1515	11.6793	7.35042	0	0	0	0.0203472	5.38835	up											BDLA_00001784	147.637	117	112.68	24.1253	14.4665	9.09836	2.17252e-10	2.58415	up	BDLA_00002906	832.455	881.226	885.827	75.7871	86.7852	81.7415	5.69452e-249	3.5493	up	BDLA_00003376	5.64673	16.4462	6.44548	0	0	0	0.000532576	6.22211	up
BDLA_00001360	7.61957	9.96927	11.601	16.505	34.1181	26.6242	0.010201	-1.31245	down											BDLA_00001788	507.216	481.281	515.343	1139.96	1078.6	1202.77	5.2092e-22	-1.59826	down	BDLA_00002921	9.67746	5.52069	4.9524	62.132	46.55	32.3362	1.53162e-07	-2.6597	down	BDLA_00003378	66.0338	82.1733	67.5258	3.56022	6.47429	15.4926	1.13084e-09	2.75167	up
BDLA_00001364	45.5238	47.4329	58.2079	407.89	376.412	385.959	1.03302e-56	-2.85326	down											BDLA_00001796	12.8273	32.2402	6.7601	71.2263	55.3558	157.933	5.27606e-05	-2.77004	down	BDLA_00002934	51.1261	53.9365	37.2245	13.7237	20.7954	8.6061	3.05628e-05	1.8295	up	BDLA_00003383	9.13875	11.7019	8.32494	0	2.76582	1.50732	0.0135732	2.37512	up
BDLA_00001367	156.314	180.479	198.319	23.7957	24.9456	22.9829	1.1877e-15	2.96747	up											BDLA_00001797	1.9448	0	0	21.9436	8.52981	11.1315	0.012064	-4.23944	down	BDLA_00002939	15.6025	27.2686	16.9157	0	0	0	0.00450207	5.3194	up	BDLA_00003384	28.3814	21.3279	20.799	0	0	0	4.7566e-07	7.41381	up
BDLA_00001369	3.67288	3.6032	5.35784	13.5236	13.0346	13.0345	0.00057076	-1.52626	down											BDLA_00001807	79.1666	97.4071	122.039	24.2341	21.2949	25.5239	3.76266e-06	1.65005	up	BDLA_00002950	12.6656	6.91289	7.92847	0	0	0	0.000594123	5.82315	up	BDLA_00003385	59.7311	87.0339	49.2987	2.56106	6.15254	12.0766	2.56097e-11	2.92614	up
BDLA_00001373	6.6838	3.06178	9.12594	33.96	18.643	38.1179	0.0117987	-2.16319	down											BDLA_00001811	0	0	0	72.6283	114.103	210.505	1.73295e-07	-7.66895	down	BDLA_00002959	2.415	0.972338	4.46709	29.6996	36.2168	67.1855	3.14167e-09	-3.85744	down	BDLA_00003386	388.351	399.78	353.305	3.05506	25.6223	4.86772	1.38956e-07	4.77372	up
BDLA_00001377	39.5523	20.4776	32.685	98.0463	53.094	61.8461	0.0272704	-1.09123	down											BDLA_00001812	0	0	0	13.4083	16.0173	9.71457	2.1295e-06	-7.11231	down	BDLA_00002972	25.7772	33.1663	28.7707	72.0136	58.2738	67.4356	0.00277652	-1.02382	down	BDLA_00003387	23.1283	20.7843	20.3178	0	2.06284	6.72825	0.00736827	2.53137	up
BDLA_00001383	27.2544	35.2139	15.7579	136.452	164.318	163.088	1.07329e-16	-2.4654	down											BDLA_00001813	78.174	105.525	148.116	224.554	210.069	229.433	9.8019e-06	-1.40421	down	BDLA_00002975	65.4988	57.128	103.778	29.7418	26.7244	24.5898	0.00898856	1.53466	up	BDLA_00003388	74.7997	87.2166	80.6722	4.50862	0	1.94591	7.13105e-19	4.91895	up
BDLA_00001385	96.5529	82.0905	98.2329	20.8449	13.8949	9.19187	3.03335e-13	2.74396	up											BDLA_00001814	261.894	198.121	298.986	558.708	542.132	570.008	6.14917e-08	-1.54714	down	BDLA_00002982	28.6597	43.3435	33.8747	7.00619	6.72775	9.24144	1.1293e-06	2.32626	up	BDLA_00003397	28.5279	34.8312	36.7341	0.916308	2.18664	2.31507	9.96033e-15	3.78028	up
BDLA_00001389	1.19582	0	1.51206	5.91372	8.97953	26.9457	0.00957512	-3.76296	down											BDLA_00001815	240.657	159.733	231.022	95.6055	68.6549	64.6017	0.00738221	1.06183	up	BDLA_00002987	506.117	427.884	399.007	177.737	215.72	115.751	1.43742e-05	1.49424	up	BDLA_00003405	18.61	23.7336	29.6051	3.31992	6.16147	1.48632	0.000945479	2.33114	up
BDLA_00001390	1.57288	5.8362	5.80202	41.3271	62.611	55.5583	4.00151e-16	-3.48413	down											BDLA_00001820	157.527	269.564	301.601	4900.2	4530.3	4115.02	1.00785e-210	-4.628	down	BDLA_00002988	903.335	887.127	907.596	394.48	610.39	459.422	4.04558e-13	1.02178	up	BDLA_00003406	45.0982	69.0151	49.5768	4.85289	2.55841	4.34187	1.15612e-10	3.45454	up
BDLA_00001393	79.2365	69.4388	82.2717	8.31122	9.0347	7.78587	3.17708e-33	3.27733	up											BDLA_00001822	9.91532	17.1765	34.2433	181.961	160.569	187.626	7.87462e-26	-3.51835	down	BDLA_00002993	40.3379	40.1597	53.3973	16.5256	6.41055	30.919	0.000804842	1.43231	up	BDLA_00003407	105.09	102.645	111.069	7.75236	4.5406	9.16408	4.04791e-19	3.58049	up
BDLA_00001394	52.6889	40.637	37.486	1.47163	2.91168	6.9869	1.92463e-09	3.54112	up											BDLA_00001828	21.1929	14.2683	24.1617	84.9532	79.1782	93.8156	2.42164e-07	-2.48046	down	BDLA_00003004	136.049	85.3496	139.099	79.8495	48.7982	68.8604	0.00255645	1.00927	up	BDLA_00003412	26.419	13.0362	18.1051	9.59622	6.51295	2.64419	0.0359531	1.33924	up
BDLA_00001398	11.8223	5.86953	7.43951	33.6546	45.5083	37.6646	2.11939e-08	-2.10519	down											BDLA_00001829	38.9161	37.989	15.413	69.581	42.0779	57.8708	0.0113481	-1.25099	down	BDLA_00003018	0.860542	1.38264	8.3825	38.2057	38.9995	6.71845	0.0021418	-2.75799	down	BDLA_00003439	57.1835	35.9801	45.1575	12.559	6.653	6.87506	2.46569e-09	2.13554	up
BDLA_00001399	17.9245	18.1406	22.2332	2.03026	3.33211	1.89855	5.39004e-10	3.06881	up											BDLA_00001831	28.4888	28.491	19.4397	58.5037	58.4473	59.5683	4.20814e-11	-1.61009	down	BDLA_00003019	202.992	255.607	198.21	640.664	706.62	637.255	1.58723e-07	-1.44923	down	BDLA_00003442	27.237	63.4931	59.5858	12.8896	2.8287	11.9771	0.000202597	2.13087	up
BDLA_00001401	57.7136	76.0212	78.0488	7.01634	4.92877	5.56017	7.31792e-53	3.68581	up											BDLA_00001839	3.99971	10.9948	4.25455	61.839	55.9074	79.9841	1.85562e-10	-3.6145	down	BDLA_00003020	142.848	132.698	114.677	65.8992	33.2414	30.5946	2.97531e-06	1.68318	up	BDLA_00003444	25.1829	12.9856	26.8971	2.09227	0	1.80437	7.97034e-07	3.75302	up
BDLA_00001403	53.3195	47.7881	39.0648	8.70203	9.05141	13.4001	6.11231e-09	2.24124	up											BDLA_00001840	9.58663	8.26798	3.37298	38.4524	64.2275	54.5808	5.69044e-09	-3.18433	down	BDLA_00003031	19.8162	29.8563	34.4436	15.6408	13.1142	14.1445	0.00246667	1.09065	up	BDLA_00003445	43.9653	34.5759	43.452	4.32656	0	0	0.0494406	4.51139	up
BDLA_00001406	143.063	119.157	113.924	18.5664	28.956	13.6073	5.68898e-26	2.70873	up											BDLA_00001859	24.3669	8.95032	15.4278	277.563	319.107	325.8	8.54337e-58	-4.61741	down	BDLA_00003034	884.073	798.54	893.599	135.119	215.858	275.11	2.67132e-13	2.18112	up	BDLA_00003446	2.29741	4.40484	2.32224	0	0	0	0.0338205	5.00727	up
BDLA_00001408	4.85644	12.8346	20.0003	1.71347	2.81833	1.83122	0.0186947	2.49788	up											BDLA_00001860	4.47649	5.97861	0	45.9499	47.2295	62.8859	1.67201e-08	-4.08905	down	BDLA_00003035	25.205	35.8635	37.0008	8.83421	15.1303	0	0.00179622	2.09445	up	BDLA_00003449	25.2671	22.4942	24.0944	0	0	0	0.00092632	6.02774	up
BDLA_00001414	4.33792	4.43913	7.28061	1.6179	2.03418	2.40646	0.000244908	1.4808	up											BDLA_00001861	0	0	0	42.0363	55.1118	54.9359	1.25315e-09	-8.25349	down	BDLA_00003041	3.92509	6.54219	6.75138	60.8284	50.6892	64.3366	1.68008e-11	-3.13559	down	BDLA_00003465	52.8279	41.9509	45.0234	25.2029	11.8663	8.83174	0.000833956	1.34163	up
BDLA_00001415	19.3929	16.3778	19.7501	67.8109	49.9708	58.6994	0.0162097	-1.52879	down											BDLA_00001863	0	0	0	2.98718	16.0782	5.12866	0.0302586	-5.06541	down	BDLA_00003045	0	0	4.48024	7.64959	24.114	24.71	0.00937514	-3.38149	down	BDLA_00003473	14.5222	6.66897	16.0204	1.00011	0	0	0.00426563	4.60279	up
BDLA_00001416	28.1502	44.2681	28.3347	246.942	260.183	238.368	1.18561e-35	-2.787	down											BDLA_00001864	32.044	38.5984	24.2406	4.57789	1.69191	2.01078	4.91296e-06	3.04608	up	BDLA_00003046	105.196	118.885	54.8771	237.895	240.947	217.242	0.000660762	-1.18275	down	BDLA_00003517	28.7699	29.3772	23.6201	0	0	0	7.77123e-10	8.35394	up
BDLA_00001417	30.5152	35.8309	24.8571	1614.81	1677.05	1643.18	1.4664e-250	-5.65431	down											BDLA_00001872	0	0	0	11.2544	24.6526	7.94824	2.71296e-05	-6.78444	down	BDLA_00003059	819.148	893.179	1008.17	2245.95	2172.12	2493.73	5.95527e-35	-1.20068	down	BDLA_00003518	111.879	136.495	136.255	0	0	0.237451	1.57198e-14	9.67234	up
BDLA_00001420	0	0	0	1.71595	1.89828	0.309576	0.0141595	-5.54227	down											BDLA_00001873	0	0	0	4.88166	5.99155	8.56687	0.00926812	-5.36175	down	BDLA_00003062	157.37	125.821	114.111	516.379	564.058	508.409	3.45731e-42	-1.85897	down	BDLA_00003523	18.9518	20.8218	16.137	4.24559	9.09284	5.44962	0.00974655	1.26958	up
BDLA_00001421	14.0943	21.7513	21.3103	5.74024	9.84034	3.78086	0.000927029	1.6261	up											BDLA_00001875	140.235	174.302	143.833	340.581	372.048	390.039	4.50845e-22	-1.67844	down	BDLA_00003065	126.419	147.246	124.547	29.8903	35.7583	13.9334	2.59697e-14	2.42335	up	BDLA_00003539	35.6208	31.348	29.4202	13.1532	11.6378	13.7978	0.000676047	1.04238	up
BDLA_00001422	23.3109	18.6499	19.7082	12.8587	7.44493	2.6398	0.00434196	1.52355	up											BDLA_00001878	0	0	0	24.742	29.2766	44.0288	0.000232963	-6.26512	down	BDLA_00003067	0	7.446	3.01316	24.301	29.9098	34.7786	7.18991e-05	-2.95427	down	BDLA_00003549	14.9852	13.8407	7.46493	3.32661	2.22881	6.78751	0.0437374	1.23412	up
BDLA_00001424	15.4973	17.8892	4.01453	1.45373	1.49841	2.84696	0.0154062	2.62457	up											BDLA_00001887	0	0	0	5.78225	2.81586	6.77466	0.018077	-5.1605	down	BDLA_00003072	85.8004	81.3286	76.9679	44.1537	31.4153	8.58316	4.21927e-05	1.65274	up	BDLA_00003567	14.5828	12.5841	12.5424	3.90531	7.11527	1.79472	0.00891041	1.35263	up
BDLA_00001425	39.6574	62.3415	58.2373	131.751	126.938	97.9238	0.023275	-1.05516	down											BDLA_00001909	31.6855	62.4916	44.2359	101.354	62.4632	69.7782	0.0217522	-1.13308	down	BDLA_00003081	23.14	39.4226	26.6817	10.0098	5.67396	12.4768	3.82142e-05	1.77569	up	BDLA_00003572	1849.29	1588.71	1927.63	416.895	385.152	492.432	2.03584e-55	1.77557	up
BDLA_00001430	8.03457	2.15588	2.06461	250.483	266.666	310.989	1.30436e-55	-5.89911	down											BDLA_00001911	870.674	978.452	1056.95	272.925	275.221	255.536	8.33973e-22	1.44008	up	BDLA_00003092	59.1327	88.1385	81.1697	10.6652	7.55673	13.415	4.25758e-07	2.86389	up	BDLA_00003576	173.863	211.917	199.421	79.0342	46.3655	29.8188	9.42547e-06	1.63786	up
BDLA_00001432	2.65922	0	0	269.537	304.419	257.017	7.14699e-07	-8.06563	down											BDLA_00001912	1384.33	1298.87	1176.13	266.072	240.109	246.286	1.72834e-39	1.94623	up	BDLA_00003096	4.94868	6.07375	6.22331	0	0	0	0.00318401	5.39685	up	BDLA_00003584	25.8543	22.9193	20.9494	4.33653	0.733535	0.867738	5.24885e-12	3.272	up
BDLA_00001434	11.9683	8.2579	13.6698	32.212	48.7487	30.3119	9.66651e-05	-1.61526	down											BDLA_00001914	80.6669	76.1321	73.2382	9.403	10.9762	8.92879	5.81557e-18	2.5572	up	BDLA_00003100	93.1278	131.44	129.235	50.4898	62.6815	30.7862	2.8638e-07	1.42162	up	BDLA_00003593	18.935	14.7733	42.2882	0	0	0	1.41269e-07	7.71992	up
BDLA_00001435	10.2358	2.7398	0.824984	503.868	542.917	525.347	4.59763e-17	-6.66819	down											BDLA_00001919	39.2102	85.9653	44.4351	17.173	3.42844	8.93498	0.00344518	2.10333	up	BDLA_00003106	62.053	96.3457	61.3731	18.7053	36.7961	29.6931	0.000683426	1.45805	up	BDLA_00003594	116.72	125.948	153.427	11.5682	0	0	0.014641	4.73362	up
BDLA_00001439	3.28464	13.5465	0	50.7634	21.9078	23.1089	0.0385574	-2.32104	down											BDLA_00001920	96.6223	62.8768	60.4858	208.95	198.353	194.114	4.12839e-10	-1.83805	down	BDLA_00003112	28.5563	44.8584	33.3009	10.1194	5.00524	0	0.00691241	2.90554	up	BDLA_00003598	20.4527	26.8476	16.0604	6.96011	7.84128	3.13868	0.0194718	1.50891	up
BDLA_00001441	0	1.12523	0	9.54971	7.18425	19.3902	6.38491e-05	-4.78671	down											BDLA_00001925	0.701551	0	2.13065	15.0219	21.4059	11.1163	8.06331e-05	-4.33973	down	BDLA_00003120	17.0419	15.0767	21.1164	2.87425	0	0	0.000587508	4.16306	up	BDLA_00003600	1.19828	3.13811	0.944188	0	0	0	0.0384105	4.98097	up
BDLA_00001442	2.47998	10.8311	13.9097	101.954	122.761	161.99	1.72034e-17	-3.73246	down											BDLA_00001938	40.0508	74.5505	57.6387	3.35933	10.7628	7.94543	0.000769734	2.48513	up	BDLA_00003143	1460.58	1556.47	1629.02	783.031	722.42	1030.17	6.88426e-17	1.0176	up	BDLA_00003659	5.71633	8.32219	18.904	0	0	0	5.52975e-05	6.70045	up
BDLA_00001443	0	0	0	649.785	595.39	860.595	3.71347e-18	-10.8483	down											BDLA_00001943	70.7502	50.065	55.8115	16.6671	14.9624	20.8604	0.000225184	1.33934	up	BDLA_00003144	41.6631	49.7806	44.3799	20.6182	14.3036	28.6249	8.31821e-05	1.24301	up	BDLA_00003680	3.8617	5.30771	10.0901	0	0.450148	0.355969	0.00227008	3.87258	up
BDLA_00001452	32.8079	38.7886	21.4499	11.0909	4.09661	3.11609	2.14213e-07	2.44108	up											BDLA_00001946	32.2254	37.8066	32.1589	9.69517	10.973	10.8257	0.00202261	1.29404	up	BDLA_00003154	269.596	341.836	328.63	766.207	984.809	981.011	2.62368e-29	-1.3962	down	BDLA_00003681	83.7392	90.5579	86.4838	40.5138	19.1915	32.0874	3.11322e-06	1.23503	up
BDLA_00001453	210.36	240.833	187.21	78.1157	118.753	85.7115	2.08029e-08	1.26418	up											BDLA_00001948	0	0	6.67636	18.3807	25.2337	52.4015	0.00920997	-4.33433	down	BDLA_00003155	14.0126	8.3756	11.9022	40.126	44.8178	26.918	0.000411204	-1.55325	down	BDLA_00003682	62.2767	65.2579	56.1726	12.0774	21.7735	15.7051	1.23246e-07	1.60483	up
BDLA_00001455	4.14099	5.03992	1.8845	16.1405	24.0688	20.1321	0.00020995	-2.32362	down											BDLA_00001950	82.9174	40.0525	77.2919	149.067	130.092	114.402	1.20529e-05	-1.38055	down	BDLA_00003157	2.37426	3.11473	2.03287	18.0433	2.41979	34.4436	0.00478332	-2.58132	down	BDLA_00003683	2.37218	1.29936	3.2949	0	0	0	0.0316966	5.03951	up
BDLA_00001467	0	0	0	7.60634	3.49501	1.61665	5.59289e-06	-7.29977	down											BDLA_00001955	14.1491	12.4314	22.6662	31.9455	40.3626	27.0961	0.00965595	-1.37735	down	BDLA_00003189	55.6261	52.5129	76.8105	100.969	128.889	186.19	0.000493212	-1.02146	down	BDLA_00003684	114.719	100.395	94.1931	6.1772	3.30253	7.02094	7.07465e-36	3.9147	up
BDLA_00001469	97.5373	237.4	121.629	0	0	3.42263	2.95057e-14	6.76334	up											BDLA_00001956	112.65	124.838	9.7972	262.425	264.277	248.885	0.00169729	-2.03182	down	BDLA_00003190	131.671	92.5715	92.8234	798.293	711.619	835.946	1.91079e-60	-2.73963	down	BDLA_00003696	58.5525	55.9637	54.2516	25.1018	22.9445	11.8687	0.0228026	1.21192	up
BDLA_00001471	2.86061	3.09116	1.66804	4.87782	9.99861	9.03447	0.0336842	-1.56579	down											BDLA_00001966	41.2385	67.6927	87.6169	17.7593	11.6565	17.1682	5.63323e-06	1.66098	up	BDLA_00003198	557.34	430.235	478.762	1691.03	1471.17	1886.15	7.14948e-40	-1.63949	down	BDLA_00003698	46.0449	46.2064	33.1083	20.7444	11.5044	10.6125	0.00125011	1.26907	up
BDLA_00001479	73.0911	79.8692	55.5145	18.1483	9.93946	2.94677	1.08222e-11	2.85557	up											BDLA_00001975	21.2024	32.5933	54.3271	63.7839	64.279	85.349	0.00811169	-1.38505	down	BDLA_00003201	36.6723	35.9621	29.5157	13.9781	3.66181	1.70583	4.77652e-05	2.42892	up	BDLA_00003699	14.1041	18.5215	13.7385	0	0.945706	0	1.75752e-05	5.04109	up
BDLA_00001482	12.9365	20.7983	17.2115	0.843004	4.32782	2.27536	1.54522e-05	2.76281	up											BDLA_00001987	158.653	61.03	51.1862	464.436	423.167	468.377	7.21253e-07	-2.72137	down	BDLA_00003207	9.17704	8.75974	4.26336	0	0	0	0.000225414	6.04755	up	BDLA_00003710	90.2858	102.472	102.891	35.8897	39.7358	40.7816	6.13055e-06	1.0649	up
BDLA_00001485	1.40247	7.85241	11.0338	0	0	0	0.0227045	5.41179	up											BDLA_00001991	36.8756	43.7595	50.803	144.659	102.041	148.422	3.77473e-11	-1.99882	down	BDLA_00003212	33.4963	31.5491	13.6426	89.7471	107.488	84.4917	0.0016878	-1.69747	down	BDLA_00003711	11.7877	7.31358	14.6574	0	0	0	1.32552e-05	6.89701	up
BDLA_00001486	45.8541	20.4773	28.9251	15.5491	2.45097	6.04896	0.000187061	2.08579	up											BDLA_00001998	0	50.0649	0	133.24	85.8452	61.9046	0.0233048	-2.84446	down	BDLA_00003221	446.99	399.982	490.852	1611.74	1385.67	1528.91	1.67954e-32	-1.61294	down	BDLA_00003712	27.2106	30.7205	7.92652	2.27297	1.69756	0	0.0128577	3.51044	up
BDLA_00001487	760.709	780.949	755.006	117.711	103.716	93.3048	3.36752e-98	2.96058	up											BDLA_00002007	0	6.55139	6.08579	16.6698	18.2695	15.7164	0.00558349	-2.37321	down	BDLA_00003223	333.312	378.569	300.074	122.618	153.758	184.438	6.3389e-16	1.27626	up	BDLA_00003717	24.6784	25.828	22.1873	9.08684	2.62247	5.69128	6.42389e-05	1.77276	up
BDLA_00001488	33.8909	49.0376	42.8324	15.7305	14.4898	18.0141	0.00253043	1.46052	up											BDLA_00002033	598.23	417.495	477.735	1031.12	964.563	930.81	2.30322e-19	-1.38014	down	BDLA_00003228	78.9457	59.9021	67.0614	28.4971	26.5439	35.2552	5.59997e-06	1.33089	up	BDLA_00003719	50.6584	47.9036	44.4427	11.8708	21.3232	16.8714	0.00310496	1.22075	up
BDLA_00001491	28.1016	26.9599	26.7966	2.18075	4.81735	3.37094	1.21915e-06	2.97133	up											BDLA_00002034	170.524	183.227	110.458	471.116	545.492	483.941	7.79878e-22	-2.0971	down	BDLA_00003229	880.57	809.106	843.112	372.051	312.744	383.432	5.79671e-33	1.3915	up	BDLA_00003721	18.169	17.4234	15.2692	7.95116	3.82247	7.89145	0.013353	1.08266	up
BDLA_00001494	350.398	314.225	302.524	78.7643	48.9689	68.8276	4.70319e-40	2.38976	up											BDLA_00002042	15.6325	14.0434	3.84931	59.2311	63.4171	83.8056	5.13811e-14	-3.0024	down	BDLA_00003237	19.4019	34.6486	26.2398	6.70993	10.2678	12.4411	0.00406174	1.52588	up	BDLA_00003722	148.41	157.836	127.225	54.6313	42.9543	41.7018	1.31524e-08	1.36285	up
BDLA_00001497	49.3962	46.2185	46.4608	6.58824	2.23426	7.60084	1.18902e-09	3.15308	up											BDLA_00002043	61.1598	124.586	132.515	301.21	315.947	376.611	8.57709e-08	-2.04109	down	BDLA_00003238	69.8695	55.6798	76.0179	29.3031	29.2971	20.9799	1.41711e-08	1.46622	up	BDLA_00003723	734.997	753.673	565.229	50.9456	43.6081	39.3493	1.27597e-60	3.64461	up
BDLA_00001498	21.6592	34.506	36.1112	76.8797	87.4073	104.741	0.000183089	-1.44439	down											BDLA_00002048	0	0	4.41023	22.2201	42.9143	8.75967	0.00517013	-4.5735	down	BDLA_00003240	129.763	73.6901	104.63	40.1446	19.3706	32.5549	2.53086e-08	1.86658	up	BDLA_00003750	2.851	4.99731	1.72681	0.967594	0	0	0.0311554	3.05139	up
BDLA_00001501	3.19129	2.73229	10.848	78.4387	50.7677	56.9255	1.16748e-16	-3.3719	down											BDLA_00002050	110.233	96.6409	152.773	373.763	353.357	319.399	6.65023e-22	-1.95154	down	BDLA_00003247	46.4176	47.2019	44.7872	91.4973	95.2258	126.356	4.82503e-05	-1.03612	down	BDLA_00003757	7.81252	11.596	10.8219	3.08929	1.79399	1.73304	1.40065e-06	1.90617	up
BDLA_00001502	19.1194	23.1386	33.0557	64.6325	49.5178	80.5681	0.000145112	-1.27985	down											BDLA_00002059	74.2308	70.1293	57.3595	120.85	102.838	101.174	7.29764e-05	-1.08645	down	BDLA_00003248	11.3656	15.0909	27.6952	91.082	119.631	59.8814	2.86508e-08	-2.16433	down	BDLA_00003763	127.265	108.737	105.954	32.9566	35.1455	50.952	3.304e-07	1.23861	up
BDLA_00001506	34.2898	32.721	49.7263	7.64731	2.76054	4.6387	4.35892e-08	2.99497	up											BDLA_00002061	3.54184	0	1.55032	16.3449	21.3146	16.3084	0.00469161	-3.59751	down	BDLA_00003251	48.6187	33.6846	38.8256	16.2269	9.11591	11.5055	2.25583e-06	1.83145	up	BDLA_00003788	278.102	223.813	286.343	14.1778	4.07703	0	5.06631e-17	5.01041	up
BDLA_00001507	4.6486	13.4757	13.1315	38.2719	48.3674	46.6237	1.2556e-05	-1.9758	down											BDLA_00002063	19.6319	8.05225	22.4496	25.8195	34.2777	28.7972	0.00982725	-1.24181	down	BDLA_00003254	76.3451	66.5864	73.9798	23.7123	32.7661	20.1008	1.04561e-08	1.61022	up	BDLA_00003789	73.5853	81.1463	73.2391	23.5988	27.0367	19.5083	6.57773e-18	1.42769	up
BDLA_00001508	3.69702	4.36661	9.59267	159.57	140.728	162.636	4.4853e-28	-4.61467	down											BDLA_00002064	151.535	127.723	140.999	51.1166	44.063	25.6369	0.000616438	1.4	up	BDLA_00003257	148.789	147.296	184.747	11.5631	6.57946	8.88712	1.49138e-10	3.9348	up	BDLA_00003790	11.6391	20.2395	17.7622	4.92737	3.8983	1.04769	0.00379654	2.01629	up
BDLA_00001513	17.6062	33.7693	22.4819	44.6434	90.1697	71.7123	0.00301174	-1.39352	down											BDLA_00002065	220.445	159.622	270.155	10.3767	8.43602	10.2743	1.44708e-07	3.9649	up	BDLA_00003258	85.5563	127.808	109.81	1.96652	4.30485	9.70482	7.72926e-39	4.38811	up	BDLA_00003794	37.1682	42.1671	29.9832	13.1394	10.9248	11.9686	7.88237e-07	1.31945	up
BDLA_00001516	60.6009	48.2811	49.4852	19.3498	42.4556	18.4564	0.0112167	1.05578	up											BDLA_00002066	264.238	342.291	312.805	507.395	569.856	506.125	1.58843e-11	-1.19368	down	BDLA_00003277	26.6397	22.6966	38.0773	95.3161	59.9078	102.987	0.000531723	-1.42368	down	BDLA_00003795	491.951	410.487	461.122	41.7704	40.6461	35.2009	4.0297e-86	3.25862	up
BDLA_00001519	10.2001	26.4517	24.1712	10.8514	2.42831	2.39826	0.0017964	2.06243	up											BDLA_00002067	11.3195	52.0646	25.2966	113.375	125.361	108.052	0.00196925	-2.23636	down	BDLA_00003279	273.03	137.85	195.405	5.36318	24.3928	6.17749	3.41306e-13	3.98146	up	BDLA_00003796	744.877	716.879	657.815	58.4996	53.8573	35.2495	2.40421e-153	3.57379	up
BDLA_00001521	11.0482	7.83246	3.50725	45.1993	17.7032	28.6621	0.00182571	-1.92064	down											BDLA_00002078	55.3626	47.7315	38.8943	5.55422	8.60316	8.65166	6.92155e-06	2.21754	up	BDLA_00003282	493.129	426.537	482.961	53.828	45.7007	49.9605	1.39257e-76	3.35515	up	BDLA_00003797	25.6207	23.551	18.8204	2.8892	3.07975	0.865952	0.00625513	2.67288	up
BDLA_00001526	6.61047	7.61844	0.817982	21.6568	14.4988	16.6308	0.0120805	-1.698	down											BDLA_00002079	5.78045	13.9858	6.79582	27.3834	25.2397	16.673	0.022603	-1.71551	down	BDLA_00003297	121.465	92.0924	109.11	267.269	484.966	564.632	5.74408e-08	-1.87484	down	BDLA_00003805	14.7107	15.8172	20.9407	1.32248	0.97366	6.12373	0.00223621	2.22171	up
BDLA_00001527	207.057	252.318	316.987	565.739	549.909	591.947	7.39933e-12	-1.04741	down											BDLA_00002080	70.1497	46.5784	39.2394	11.3715	5.56916	9.28274	2.91854e-05	2.16498	up	BDLA_00003299	213.961	207.419	276.524	37.3192	94.9531	35.4949	1.76284e-10	2.16694	up	BDLA_00003806	17.4429	12.2908	14.3137	4.28617	1.26608	4.15016	0.000318521	1.88729	up
BDLA_00001528	6.0064	5.70791	9.9224	21.0826	28.0418	39.9371	0.0001309	-1.94454	down											BDLA_00002085	18.6046	39.9439	29.3251	130.026	127.271	124.732	0.000872355	-2.41016	down	BDLA_00003302	114.241	99.416	109.37	59.1769	38.4464	51.3058	1.52181e-05	1.24044	up	BDLA_00003844	52.1864	45.5528	45.5965	10.9802	18.5024	17.6191	0.000283527	1.30672	up
BDLA_00001531	34.1456	25.6607	33.2875	3009.98	3221.46	3002.77	3.59422e-215	-6.49511	down											BDLA_00002087	46.1873	26.4958	20.2652	2.69218	6.92384	9.82911	0.0142613	1.81362	up	BDLA_00003305	71.0257	76.2243	71.8465	13.435	3.79529	21.9319	6.50133e-08	2.62325	up	BDLA_00003856	44.4437	31.4373	35.8003	11.3476	13.7516	15.7134	0.00273492	1.15973	up
BDLA_00001536	105.504	107.087	95.1746	19.9348	6.10318	18.7101	1.19912e-20	2.86907	up											BDLA_00002092	18.6726	24.4034	11.0512	3.02942	1.02026	1.17646	0.000149572	2.89674	up	BDLA_00003307	38.117	57.5529	44.5888	17.594	20.686	34.6353	0.00025242	1.08332	up	BDLA_00003857	61.4041	87.4948	38.7484	7.05729	0	2.10563	0.002539	4.04611	up
BDLA_00001537	43.1998	32.5828	36.9234	14.1792	15.4671	28.3379	0.00387739	1.03602	up											BDLA_00002094	77.3356	46.1202	12.9658	2.82292	6.629	0.091153	0.000201316	3.39489	up	BDLA_00003330	1.23987	11.9781	3.45154	91.2467	59.9128	94.5713	2.32646e-11	-3.72351	down	BDLA_00003876	1384.67	1354.95	1402.92	119.797	82.2593	79.9273	7.6444e-66	3.5985	up
BDLA_00001548	42.4453	35.5444	46.8021	4.474	5.02357	4.98173	1.49142e-22	3.17103	up											BDLA_00002098	85.1681	99.3145	39.2247	119.759	154.976	92.7043	0.0151671	-1.11301	down	BDLA_00003343	20.6324	7.51982	13.8581	195.616	161.29	176.456	1.10062e-20	-3.50556	down	BDLA_00003879	41.5441	45.1146	48.0552	24.9088	15.3389	13.2747	0.0281468	1.0474	up
BDLA_00001552	2.73715	8.91703	12.1903	0	0	0	5.72047e-05	6.88645	up											BDLA_00002113	56.4186	74.2053	71.3409	8.17772	14.9051	13.3588	0.000661564	2.02402	up	BDLA_00003350	16.5358	12.7114	15.8226	3.529	4.17048	2.63096	0.00184566	2.19168	up	BDLA_00003883	159.664	176.1	144.206	22.848	24.7833	24.2117	2.45062e-49	2.45601	up
BDLA_00001555	56.1778	48.0421	75.8393	17.1367	13.5855	10.4546	4.59307e-14	2.22352	up											BDLA_00002118	27.5781	40.3203	34.2494	7.20307	6.88621	4.87185	0.00186871	1.99909	up	BDLA_00003366	15.998	16.8411	24.9187	0	0	0	4.6585e-05	6.33031	up	BDLA_00003884	9.17368	17.2673	12.6579	4.42809	2.63301	2.28582	0.00348811	1.76998	up
BDLA_00001557	284.344	296.698	238.475	563.698	617.855	619.248	3.82202e-07	-1.04275	down											BDLA_00002127	55.4741	50.8066	25.5029	67.0764	71.6742	67.818	0.0332624	-1.04271	down	BDLA_00003378	91.5017	102.466	103.795	12.3189	0	13.2274	1.21143e-13	3.69217	up	BDLA_00003889	6.87294	5.7533	4.13799	1.19039	1.11194	0.287719	0.0195973	2.22022	up
BDLA_00001562	119.908	189.808	148.226	483.599	381.483	381.041	4.81464e-15	-1.34732	down											BDLA_00002131	43.3395	66.743	49.2107	8.10967	10.0955	7.67016	1.04935e-05	2.19555	up	BDLA_00003383	17.3573	27.0538	33.2699	0	3.41312	0	3.65113e-06	4.55232	up	BDLA_00003890	231.884	198.726	229.152	19.9243	28.063	32.6576	1.19187e-37	2.74707	up
BDLA_00001563	126.902	94.4413	95.67	13.8221	24.0418	18.9342	9.50643e-13	2.54399	up											BDLA_00002133	30.5848	24.022	21.3049	3.62711	5.0295	4.17408	0.0145742	2.09494	up	BDLA_00003384	116.106	124.156	122.381	0	0	7.4162	1.65894e-11	5.65613	up	BDLA_00003900	85.553	81.0297	84.6691	13.242	17.6881	10.7069	1.91144e-26	2.31424	up
BDLA_00001564	88.1326	113.838	57.1678	20.1752	19.6945	19.4711	1.35621e-07	2.19512	up											BDLA_00002135	12.3332	10.9684	10.1631	45.0364	63.8441	43.6608	0.000455327	-2.45704	down	BDLA_00003385	183.775	225.737	292.624	0.856247	0	0	8.2705e-14	9.43459	up	BDLA_00003901	8.1628	17.5603	14.7709	1.24777	0.487829	0.69931	1.6343e-05	3.62673	up
BDLA_00001566	63.5026	63.7073	59.0708	192.286	192.654	221.413	1.62244e-10	-1.60261	down											BDLA_00002136	34.0298	35.7077	56.4716	8.84024	6.77541	7.34243	1.05427e-10	2.03779	up	BDLA_00003386	1309.59	1299.68	1264.71	0	26.9289	22.1757	4.9329e-07	6.39001	up	BDLA_00003912	14.8308	19.0523	19.4235	8.87056	5.07312	7.69436	0.0277362	1.03466	up
BDLA_00001567	12.2064	13.886	18.8978	0	4.1049	6.68969	0.0487661	2.10184	up											BDLA_00002137	30.0496	18.584	23.8051	4.38497	7.24321	2.80906	0.000624223	1.90917	up	BDLA_00003387	88.6579	54.4329	70.2621	0	0	0	5.12327e-09	7.87248	up	BDLA_00003916	19.8116	26.6187	15.3519	8.25755	9.46088	1.14284	0.0430905	1.42899	up
BDLA_00001568	11.1911	20.4856	17.0806	41.8134	45.4549	58.0011	0.0105879	-1.46609	down											BDLA_00002138	48.3332	134.088	26.5218	122.868	193.275	187.032	0.00100395	-1.67447	down	BDLA_00003388	280.047	221.842	275.632	0	0	0	3.84976e-15	9.90585	up	BDLA_00003917	18.0539	19.2924	15.8832	7.25676	2.70483	0.499477	0.00459653	2.05637	up
BDLA_00001569	65.9512	106.69	83.3366	195.924	275.571	256.506	4.19126e-06	-1.41507	down											BDLA_00002145	66.7407	51.9191	93.3878	15.1351	8.39692	7.93045	2.96353e-08	2.3419	up	BDLA_00003397	383.587	345.625	362.01	75.883	59.657	87.4988	8.25342e-55	2.4296	up	BDLA_00003920	98.8555	97.9336	80.5194	29.1582	25.0245	25.7138	1.67093e-15	1.51801	up
BDLA_00001575	11.6	28.7801	38.9541	87.5295	167.816	107.785	0.00010825	-2.08528	down											BDLA_00002151	97.4708	112.322	100.776	20.6487	18.8285	20.1275	6.76262e-16	1.96208	up	BDLA_00003405	81.3758	99.8979	130.504	47.7074	4.28255	23.8642	4.14956e-05	2.14667	up	BDLA_00003933	24.4348	22.7128	16.5734	4.16914	9.91773	5.18162	0.000866762	1.44288	up
BDLA_00001588	0	0	0	3.74763	0.38895	7.78836	0.000284213	-6.74929	down											BDLA_00002154	4.37558	1.98539	0	17.7715	29.8783	11.8218	0.00216167	-3.43537	down	BDLA_00003428	82.1487	52.097	95.1132	43.7821	19.1959	11.7179	0.00616558	1.68581	up	BDLA_00003944	83.4215	112.839	100.987	47.4066	37.2156	36.3576	1.26065e-05	1.0262	up
BDLA_00001590	16.5751	19.1926	12.4582	131.024	97.4717	96.8717	2.78028e-09	-2.62686	down											BDLA_00002160	14.0534	4.56895	28.9532	2.66056	0.385977	2.33006	0.0255314	2.61706	up	BDLA_00003439	120.692	132.386	143.927	24.9978	37.6161	29.7197	1.99561e-21	2.22973	up	BDLA_00003958	1238.87	1127.72	1194.49	263.301	215.215	274.81	5.17211e-72	1.96693	up
BDLA_00001595	88.7215	156.437	86.1876	392.195	424.055	440.302	7.26197e-10	-1.82722	down											BDLA_00002165	47.0068	23.8988	43.095	6.57445	11.2974	11.0854	0.00239935	1.54352	up	BDLA_00003442	51.6331	42.2591	50.6701	9.21918	22.5707	21.8686	0.00518756	1.51976	up	BDLA_00003964	10.0875	9.83025	9.8004	1.14162	5.75228	3.25223	0.0294811	1.25182	up
BDLA_00001598	6.33446	4.9689	10.8674	5.32277	0.516206	2.05183	0.039659	1.56618	up											BDLA_00002177	86.8838	120.933	104.345	265.061	230.723	266.634	1.42057e-12	-1.69266	down	BDLA_00003443	4.45544	8.87223	13.0176	31.759	39.1216	58.9948	4.2652e-05	-2.13216	down	BDLA_00003969	40.3998	72.4314	43.6162	25.1822	26.284	13.0316	0.00430707	1.00488	up
BDLA_00001607	109.312	109.643	127.54	31.4402	19.7405	44.0739	3.24264e-11	1.9426	up											BDLA_00002181	108.23	70.6911	168.203	238.426	223.228	215.346	1.2227e-05	-1.37581	down	BDLA_00003444	61.9886	80.6959	62.3872	22.5295	13.7056	5.16058	3.11996e-08	2.38884	up	BDLA_00003971	88.6085	130.017	115.645	40.6134	37.5612	32.1967	6.19885e-07	1.31611	up
BDLA_00001610	90.9566	99.4486	93.048	7.44102	4.7117	7.96456	7.01816e-52	3.88112	up											BDLA_00002184	19.3884	18.6657	20.2304	1.18945	1.76439	2.85764	3.4798e-05	2.83551	up	BDLA_00003445	153.221	126.024	174.317	8.45668	11.0018	0	2.08828e-06	4.61294	up	BDLA_00003972	12.1365	20.1256	10.0683	2.99931	1.79338	6.07042	0.00922935	1.63833	up
BDLA_00001611	5.75411	5.76577	2.78721	0.954392	0	0	0.000409841	3.90359	up											BDLA_00002189	24.7624	36.7771	23.5836	67.0619	46.94	58.1721	0.000715523	-1.40241	down	BDLA_00003446	34.8849	28.6642	36.6444	0	0	0	2.69675e-07	7.20724	up	BDLA_00003974	42.2461	18.0825	26.5402	11.1177	8.88993	9.20203	0.0174832	1.27885	up
BDLA_00001613	28.7644	34.4578	37.7992	64.6203	86.3372	69.0664	0.00282717	-1.02976	down											BDLA_00002190	36.7529	62.22	15.298	10.1449	7.73449	6.02495	0.00329018	1.84542	up	BDLA_00003461	39.2517	35.0913	27.7803	7.3373	0	2.92352	0.00089086	3.22942	up	BDLA_00003979	60.4539	84.4456	62.4653	17.7748	23.6279	19.9025	1.31927e-06	1.47621	up
BDLA_00001615	4.63657	8.1134	7.63856	60.5415	72.0145	68.8842	4.99027e-12	-3.14185	down											BDLA_00002192	56.8662	105.341	47.9169	12.369	11.7225	14.4424	5.82162e-05	2.02631	up	BDLA_00003462	16.1981	14.1031	7.30606	0	0	0	2.70057e-05	6.46743	up	BDLA_00003983	66.3221	67.446	70.8587	17.4864	16.0574	25.6494	7.1312e-09	1.5037	up
BDLA_00001619	0.548138	0	1.56962	8.97753	5.56132	2.53938	0.013338	-2.86265	down											BDLA_00002198	21.1299	22.9284	61.1517	89.3661	105.636	125.407	0.000317316	-1.99755	down	BDLA_00003465	247.409	240.805	241.884	85.4931	72.3381	69.79	3.30562e-26	1.8135	up	BDLA_00003986	19.9966	20.0009	22.2437	6.90284	6.58658	6.4775	0.000195078	1.34785	up
BDLA_00001625	5.64841	8.62956	4.55238	2.05439	2.30252	0.99184	0.00316443	1.90428	up											BDLA_00002199	43.3855	38.6085	65.84	4.77829	17.2643	7.6169	0.0161182	1.87494	up	BDLA_00003475	1.89569	3.59133	6.44199	49.9447	108.344	91.0558	3.83261e-14	-4.17487	down	BDLA_00004007	172.538	129.325	151.686	2.0515	3.10773	0	8.49296e-10	6.16017	up
BDLA_00001631	311.42	269.091	317.556	38.6789	58.8161	36.0875	1.03199e-47	2.83072	up											BDLA_00002205	35.9915	7.79148	26.3035	214.146	275.506	233.063	8.02067e-15	-3.72993	down	BDLA_00003480	5.53014	8.07037	8.34036	24.9174	24.4256	49.0074	4.04053e-06	-2.00737	down	BDLA_00004009	72.7666	103.478	85.3351	32.7433	11.5268	30.148	8.83023e-05	1.5269	up
BDLA_00001634	12.8491	26.6641	16.1232	58.6452	47.3068	49.3072	0.00824014	-1.37443	down											BDLA_00002212	30.8176	12.3175	37.5444	231.569	232.308	229.249	9.21818e-35	-3.50466	down	BDLA_00003510	3.5116	2.15997	3.72446	12.307	27.2417	19.8901	4.88019e-05	-2.47093	down	BDLA_00004021	57.716	47.2344	78.9549	25.1526	24.4954	9.92824	0.000159183	1.36276	up
BDLA_00001643	17.5007	10.6242	5.95064	26.6054	30.9122	20.6706	0.0413022	-1.09232	down											BDLA_00002213	29.7055	26.7792	49.1798	223.009	254.336	280.619	1.30908e-33	-3.25026	down	BDLA_00003517	107.568	80.7201	127.009	0	0	0	2.17871e-12	9.05151	up	BDLA_00004024	12.1158	22.0086	15.5031	3.48549	5.99248	1.76344	0.0042736	1.83295	up
BDLA_00001654	22.3664	22.6151	20.5657	10.7637	5.55498	13.8129	0.012498	1.2014	up											BDLA_00002221	341.691	555.986	626.611	1068.68	1106.19	1086.95	1.26919e-13	-1.51158	down	BDLA_00003518	87.8682	121.284	128.569	0	0	6.56771	0.00031434	5.67746	up	BDLA_00004030	8.78524	7.75524	7.04433	1.97473	2.59975	3.1397	0.0442489	1.27554	up
BDLA_00001655	150.1	119.316	116.825	56.439	52.471	40.9669	4.18559e-08	1.453	up											BDLA_00002222	63.3615	45.6314	16.5602	138.372	91.0589	123.766	3.44594e-05	-1.88493	down	BDLA_00003525	324.134	308.209	337.024	63.3094	78.9486	35.4199	2.25424e-37	2.56346	up	BDLA_00004036	267.101	184.795	251.511	31.8718	41.0198	14.2113	1.38687e-15	2.71664	up
BDLA_00001663	109.668	144.846	96.6809	48.4667	92.5013	16.4486	0.0397936	1.24045	up											BDLA_00002225	64.8943	50.029	46.1371	115.246	104.603	156.168	0.000128435	-1.62104	down	BDLA_00003535	105.507	110.893	97.7772	15.7576	11.911	16.6437	3.30351e-10	2.86972	up	BDLA_00004039	23.8666	18.1351	23.4028	6.90495	0	2.7161	0.00934432	2.37466	up
BDLA_00001665	27.5146	26.0947	27.3839	11.5977	4.3883	0	0.0201765	2.41758	up											BDLA_00002226	45.703	126.515	75.0401	140.536	133.851	108.212	0.0290214	-1.01792	down	BDLA_00003536	127.53	81.7455	71.33	13.5796	0	4.95312	1.75572e-08	4.08389	up	BDLA_00004040	127.446	129.385	139.468	17.4958	17.1865	10.4822	2.1947e-30	2.84924	up
BDLA_00001675	0	0	0	6.31336	5.00917	4.80488	1.64137e-06	-7.3656	down											BDLA_00002227	31.5265	68.3607	33.2961	8.74579	5.96012	12.709	0.000302717	1.85546	up	BDLA_00003556	67.6607	130.413	102.793	265.275	205.282	219.124	1.37668e-05	-1.05566	down	BDLA_00004044	18.8089	33.0854	10.9437	7.79598	4.11933	1.82255	0.0311046	1.92775	up
BDLA_00001676	0	0	1.05323	25.4567	27.3475	26.1478	8.67871e-08	-5.83325	down											BDLA_00002230	11.8813	0	0	35.4126	29.1945	30.3361	0.0169659	-3.15344	down	BDLA_00003565	8.13694	16.2473	6.95226	2.04662	1.6597	1.11975	0.00167751	2.49415	up	BDLA_00004080	19.1185	22.1372	15.6911	2.64383	3.38448	2.4265	1.49153e-05	2.42986	up
BDLA_00001677	3.97961	7.4759	3.27205	239.865	255.394	204.955	3.43232e-89	-5.44111	down											BDLA_00002234	104.57	176.767	137.522	24.192	24.3955	28.3771	1.62979e-07	2.02514	up	BDLA_00003568	72.3187	69.2104	66.8565	24.3056	28.6416	43.7414	0.00178751	1.243	up	BDLA_00004081	10.6678	10.7964	8.13069	2.75117	4.53427	4.12392	0.0151744	1.07223	up
BDLA_00001684	2.32186	2.5959	4.38392	22.9521	17.7827	19.0099	0.000255793	-2.52521	down											BDLA_00002235	16.0216	25.677	27.1108	5.82195	0.59985	2.64726	0.0183569	2.47784	up	BDLA_00003569	244.697	247.491	254.138	173.714	65.9035	120.67	0.000121621	1.18481	up	BDLA_00004085	4.96094	5.60671	6.3611	1.42387	1.73982	1.71362	0.00787621	1.46584	up
BDLA_00001692	2.62128	1.00137	0.480487	17.4512	7.18	10.7233	0.000821159	-2.91363	down											BDLA_00002244	17.2429	45.6642	65.8784	78.442	54.3406	90.6137	0.0357258	-1.20938	down	BDLA_00003575	12.0995	8.68186	10.4913	36.1087	66.3285	51.7028	1.85111e-05	-2.10862	down	BDLA_00004092	59.9248	68.011	55.4679	15.6658	9.12831	12.381	6.02688e-25	2.03111	up
BDLA_00001697	0	0	0	17.3076	25.8169	8.65886	6.07702e-09	-8.27734	down											BDLA_00002246	59.5064	64.4757	30.6174	96.2683	109.346	132.52	0.000556355	-1.5206	down	BDLA_00003584	81.5372	101.671	92.79	40.0841	21.3196	20.6112	1.02489e-15	1.88289	up	BDLA_00004107	10.6841	8.91126	6.4787	3.0646	3.82301	1.23345	0.00610444	1.40091	up
BDLA_00001698	74.726	107.004	105.893	921.484	785.895	814.609	1.53491e-80	-3.03639	down											BDLA_00002250	73.4034	112.746	114.703	242.385	266.688	236.783	1.30841e-14	-1.71832	down	BDLA_00003593	93.8519	111.983	44.9567	20.0522	14.6159	52.3741	0.003252	1.65381	up	BDLA_00004110	20.652	19.1156	10.0931	1.48076	0.754565	0.745794	1.60989e-05	3.75445	up
BDLA_00001699	8.98294	9.72977	11.5977	0	0.514686	1.38667	2.54527e-08	4.01687	up											BDLA_00002255	31.0535	17.081	41.2501	44.1777	44.4528	55.0916	0.0334371	-1.08277	down	BDLA_00003594	266.208	318.792	241.48	40.1097	161.058	146.456	0.00208055	1.35732	up	BDLA_00004123	16.3858	5.80236	25.7294	2.65108	1.45138	1.435	0.0207299	2.72395	up
BDLA_00001713	35.9578	29.2148	40.3638	97.7762	86.907	111.373	1.70198e-07	-1.39222	down											BDLA_00002257	29.1872	52.3478	37.6047	7.79307	7.50446	9.55049	0.000171403	1.83792	up	BDLA_00003601	12.6409	13.9343	11.2931	2.20071	0.605678	5.25069	0.00360266	2.21164	up	BDLA_00004134	10.9352	5.5374	10.2423	0	0.788741	1.29916	1.53844e-05	3.29357	up
BDLA_00001715	330.668	364.991	318.845	37.5087	38.9453	19.1215	6.30067e-65	3.49714	up											BDLA_00002259	2.59308	1.99913	0	7.98248	9.34379	17.4211	0.0400753	-2.87529	down	BDLA_00003603	120.388	113.488	111.175	0	0	1.70457	2.78787e-10	7.11943	up	BDLA_00004141	5.50523	3.0452	6.5982	0	0	0	0.0048589	5.64522	up
BDLA_00001717	39.6572	50.3403	49.1491	24.003	25.3498	18.4806	0.00140261	1.12271	up											BDLA_00002260	33.706	33.507	14.4464	171.74	186.99	215.372	6.96827e-09	-3.11652	down	BDLA_00003604	81.7093	74.1486	75.507	6.08709	0	5.40949	1.71714e-18	4.3735	up	BDLA_00004156	20.6162	14.3285	26.3108	3.7559	7.83597	6.20195	0.00235071	1.46817	up
BDLA_00001718	38.3872	85.328	49.7675	305.038	381.728	381.19	4.65892e-13	-2.52611	down											BDLA_00002265	11.5884	8.53132	19.6808	1.96357	0.311885	0.90275	7.76263e-05	3.14619	up	BDLA_00003605	34.4661	60.6685	52.059	82.5602	165.425	144.113	0.00143998	-1.26217	down	BDLA_00004159	60.535	57.7257	47.9858	12.3449	25.1556	4.73191	0.000171646	1.69238	up
BDLA_00001720	20.5781	19.201	21.9924	2.50843	1.84229	3.92267	4.66975e-15	2.95374	up											BDLA_00002272	70.0087	60.8557	31.3372	112.418	90.5784	98.9584	0.000971595	-1.28695	down	BDLA_00003616	208.294	166.706	189.622	684.799	714.239	545.032	1.33375e-15	-1.6436	down	BDLA_00004161	98.9893	95.936	93.5616	9.90422	8.54466	6.94298	1.62304e-38	3.21774	up
BDLA_00001722	32.0273	26.6723	27.3727	3.3848	5.08449	3.0488	7.06902e-14	2.94561	up											BDLA_00002275	21.3515	25.7457	15.4987	49.3158	92.8631	69.991	0.000217983	-2.1065	down	BDLA_00003623	12.4825	12.9855	19.4577	101.466	106.14	92.4619	1.79796e-16	-2.59423	down	BDLA_00004167	16.0501	13.5092	7.686	1.74083	0	0	0.000562319	4.21129	up
BDLA_00001725	16.4321	17.1086	13.1362	12.5267	6.16824	4.74902	0.0426425	1.08689	up											BDLA_00002277	0	12.888	7.66498	56.8013	56.4104	57.6485	6.40959e-07	-3.38506	down	BDLA_00003633	20.2119	16.0047	23.5184	243.281	331.17	292.655	6.17547e-57	-3.70557	down	BDLA_00004175	20.9664	16.1358	25.3919	8.76525	5.52759	3.18097	0.000529549	1.5582	up
BDLA_00001727	6.85929	11.3868	8.75326	0	0	1.64617	0.00101423	3.93633	up											BDLA_00002278	57.8672	62.3642	72.8537	20.503	10.4655	13.7955	3.57948e-06	1.70256	up	BDLA_00003634	11.4939	11.5984	9.11542	20.5395	45.6505	52.9148	0.000266936	-1.74534	down	BDLA_00004177	5.6963	5.78553	15.467	0.535104	0	1.98821	0.00365828	2.99064	up
BDLA_00001728	236.333	220.412	122.777	17.8645	2.08343	8.90806	2.74606e-16	4.33813	up											BDLA_00002281	493.911	451.488	414.801	108.957	75.7091	106.797	4.01107e-23	1.8089	up	BDLA_00003665	5.67049	4.49819	5.62253	0	0	1.12188	0.000131477	4.01776	up	BDLA_00004183	39.325	29.0557	32.5974	20.0021	11.7008	5.43539	0.00839574	1.17704	up
BDLA_00001733	30.0557	26.5772	28.1897	5.85739	3.57459	7.34285	2.99431e-08	2.40397	up											BDLA_00002283	91.1646	48.5017	85.1816	14.2253	20.3559	17.0213	0.00231554	1.71596	up	BDLA_00003681	114.04	122.397	100.297	59.4421	42.3813	50.876	7.57137e-08	1.2725	up	BDLA_00004190	42.1327	24.2246	20.8316	0	1.16972	6.64147	0.000491349	3.05911	up
BDLA_00001735	67.6003	101.579	60.2718	27.1649	61.9406	27.554	0.01278	1.06092	up											BDLA_00002285	31.5778	19.5022	45.7705	9.25013	11.9307	5.74775	0.0135949	1.44211	up	BDLA_00003682	197.529	193.542	162.98	0	12.808	11.4648	0.000131477	4.62355	up	BDLA_00004202	22.5843	18.763	15.1436	9.18628	5.8848	2.81265	0.0121747	1.37881	up
BDLA_00001736	5.86188	4.25903	7.92155	0	0	0	0.000950714	6.23591	up											BDLA_00002292	0	2.34045	4.7096	27.4554	17.8783	36.166	0.00055854	-3.78519	down	BDLA_00003684	181.045	119.232	176.407	15.5915	12.1561	28.525	6.32668e-24	3.22628	up	BDLA_00004206	94.0966	71.1433	103.075	2.79021	5.50004	4.12026	1.77121e-15	4.06464	up
BDLA_00001743	40.8105	14.3252	7.77818	80.5262	76.4297	56.9011	0.0130517	-1.63958	down											BDLA_00002296	18.8671	28.5049	25.7808	47.2021	45.9007	41.4693	0.00875113	-1.26898	down	BDLA_00003686	14.2587	7.82884	8.06187	33.2767	42.2416	42.5416	1.19237e-05	-1.82161	down	BDLA_00004207	6.96061	6.7877	4.19576	0.518209	0	0	0.00140114	4.84211	up
BDLA_00001754	46.1849	51.9964	49.7275	13.489	13.596	9.40388	4.15841e-15	2.10863	up											BDLA_00002297	35.3156	73.5865	33.8595	11.3336	15.2531	13.964	0.0210322	1.39079	up	BDLA_00003693	34.4405	34.9574	30.8343	105.881	112.426	43.5812	0.000265492	-1.24621	down	BDLA_00004212	35.8629	35.7208	37.6314	4.47098	9.86984	12.5012	8.82402e-06	1.72136	up
BDLA_00001757	88.4798	87.5981	90.9438	20.0313	5.29597	15.8067	7.77221e-18	2.78754	up											BDLA_00002312	70.2538	63.2083	94.5775	20.9717	7.44554	4.30044	5.91776e-05	2.39293	up	BDLA_00003698	103.316	96.731	103.13	38.9703	47.6163	20.345	1.27428e-07	1.62035	up	BDLA_00004218	230.315	207.54	194.942	83.1116	73.9328	73.2158	2.05006e-17	1.18561	up
BDLA_00001758	25.6887	42.7654	25.4257	10.1832	8.78245	8.62453	1.02213e-05	1.84846	up											BDLA_00002327	14.9079	17.8775	7.12937	181.233	174.679	196.668	9.58068e-39	-4.13417	down	BDLA_00003704	160.145	185.122	143.751	464.42	550.997	527.805	7.27499e-21	-1.51328	down	BDLA_00004219	125.102	133.898	137.148	37.7438	27.4505	41.8985	5.38483e-12	1.60956	up
BDLA_00001759	1.1863	1.5473	11.0892	0.193994	0	0	0.00224459	5.69746	up											BDLA_00002334	229.73	205.651	127.518	525.481	391.929	387.496	4.01946e-06	-1.59368	down	BDLA_00003711	63.051	36.2871	40.7541	6.25806	10.329	0	6.92319e-06	3.04815	up	BDLA_00004220	124.876	157.107	115.42	9.55084	14.5382	11.7978	5.5166e-10	3.14077	up
BDLA_00001760	21.6554	42.0323	23.1817	10.8825	8.56065	11.0431	0.00958112	1.597	up											BDLA_00002335	7.86137	5.58378	7.03173	0	0.390648	0	0.00240584	5.21098	up	BDLA_00003717	38.6895	46.9115	52.5996	27.8133	14.3271	21.0447	0.000294392	1.26089	up	BDLA_00004234	9.39925	14.9012	11.6258	0.474844	1.90689	3.1751	7.44407e-05	2.32887	up
BDLA_00001761	425.312	478.7	446.335	215.652	214.228	217.173	2.89143e-20	1.15148	up											BDLA_00002338	6.36231	0	0.903501	20.0364	17.2114	27.6061	0.000304754	-3.55832	down	BDLA_00003722	336.263	343.878	330.282	85.8491	90.5359	58.0829	1.72397e-26	2.22882	up	BDLA_00004242	13.935	17.1348	10.7635	0	0	1.27337	0.00212748	4.73683	up
BDLA_00001762	311.764	244.549	325.993	27.1014	31.9227	20.0506	1.06718e-59	3.56597	up											BDLA_00002339	7.43349	4.84183	1.63788	19.9365	17.3149	17.059	0.000210744	-2.31149	down	BDLA_00003723	195.137	179.945	159.62	11.0796	18.4507	13.7385	4.10528e-11	3.57536	up	BDLA_00004249	28.3052	45.7957	37.5746	10.3972	9.14352	4.01211	3.09933e-05	1.96216	up
BDLA_00001765	81.7636	62.1414	53.8868	323.368	282.794	267.151	9.00049e-14	-2.03787	down											BDLA_00002340	27.5554	6.45721	62.2284	0	0	0	5.77396e-05	7.40744	up	BDLA_00003725	326.555	367.348	277.692	825.832	717.057	677.272	8.37514e-11	-1.05104	down	BDLA_00004253	235.553	227.53	236.221	52.4344	47.4182	45.6285	1.30388e-28	1.99186	up
BDLA_00001766	546.928	534.385	550.223	0	6.5853	14.9606	8.24037e-07	6.23539	up											BDLA_00002344	47.9428	108.822	83.851	19.8143	17.5362	8.80489	0.000409135	1.95254	up	BDLA_00003741	42.0099	33.0448	51.9675	128.804	92.756	87.3402	4.73461e-05	-1.13894	down	BDLA_00004279	73.6563	68.1532	47.3685	21.9833	31.958	17.9757	0.00142165	1.11536	up
BDLA_00001767	119.38	130.784	159.593	49.8378	25.5196	32.37	2.10854e-08	2.01695	up											BDLA_00002350	0	1.09235	4.76114	10.7782	14.9282	9.88959	0.0237747	-3.02442	down	BDLA_00003746	1.28728	1.07833	4.52853	22.6396	12.6197	28.9883	0.0021803	-2.92237	down	BDLA_00004280	97.1567	101.229	115.983	31.1055	20.8575	28.2193	5.68128e-17	1.6948	up
BDLA_00001768	23.0034	17.2163	19.8994	0	0	0	5.38091e-07	7.54383	up											BDLA_00002355	11.0118	15.4376	5.22051	28.3438	49.5995	17.2818	0.0297654	-1.92277	down	BDLA_00003754	60.0664	76.5606	58.9512	303.373	262.15	376.352	5.21245e-29	-2.12157	down	BDLA_00004291	195.58	245.941	188.28	21.8255	19.714	25.8688	7.56359e-17	2.91825	up
BDLA_00001774	9.02304	26.2485	9.01966	1.1467	5.80136	4.03773	0.0234568	2.04654	up											BDLA_00002356	631.195	546.943	435.612	3360.15	2995.8	3285.38	1.55734e-121	-2.98586	down	BDLA_00003760	12.2552	15.7054	8.68104	4.01154	0.757357	2.73618	0.000998392	2.32764	up	BDLA_00004313	70.3984	68.9456	58.8762	19.7445	9.58768	4.21254	6.03998e-08	2.29548	up
BDLA_00001777	161.391	211.071	173.591	111.632	68.5535	69.3827	2.25321e-06	1.22633	up											BDLA_00002357	37.2197	63.9779	86.9113	28.6065	15.9518	25.3778	0.0440198	1.0181	up	BDLA_00003788	161.101	189.197	132.777	0	0	0	1.01203e-07	7.37581	up	BDLA_00004314	201.238	262.662	234.176	48.9608	82.3991	84.0596	5.025e-09	1.40834	up
BDLA_00001778	81.3364	96.3169	105.358	7.14204	6.23623	1.96835	9.43804e-33	4.26619	up											BDLA_00002371	689.702	688.227	637.475	157.553	106.15	122.698	3.14272e-33	1.9756	up	BDLA_00003800	28.6409	34.5285	61.7214	149.752	109.242	124.185	2.32807e-06	-1.46703	down	BDLA_00004319	12.738	11.0846	8.70537	5.96492	0.384907	1.83175	0.0127123	1.69478	up
BDLA_00001779	48.2168	48.8605	98.5212	11.6278	3.62097	3.28644	7.96369e-11	3.43431	up											BDLA_00002375	23.9953	47.4936	31.9963	1.81129	2.85815	1.96192	3.64683e-12	3.50604	up	BDLA_00003801	6.95913	6.33386	13.6426	26.6748	54.2705	30.3793	0.000275245	-1.89234	down	BDLA_00004329	33.7453	29.4251	44.689	11.956	8.77118	16.3569	0.00606155	1.25774	up
BDLA_00001780	24.5532	19.0333	23.3482	1.17487	0	0	0.00131218	5.81643	up											BDLA_00002378	23.1233	25.7168	23.0981	2.50163	4.30837	4.36256	1.74567e-05	2.23615	up	BDLA_00003806	67.3515	69.9547	64.9944	27.3823	33.8004	23.6117	5.53522e-09	1.38031	up	BDLA_00004354	11.9165	14.0147	11.0145	2.73468	3.00102	2.55727	0.000781494	1.86533	up
BDLA_00001781	6.392	6.85255	8.40509	0	0	0	0.00174037	6.08608	up											BDLA_00002383	1679.13	1624.32	1653.2	224.218	171.526	211.618	1.46555e-67	2.61623	up	BDLA_00003816	119.18	88.7759	95.6687	269.123	265.925	317.033	3.58998e-11	-1.3416	down	BDLA_00004360	237.178	259.894	286.093	79.6187	59.6147	63.2235	1.12224e-22	1.68099	up
BDLA_00001782	15.3447	58.9161	39.355	221.708	252.802	212.181	1.27004e-12	-2.49255	down											BDLA_00002384	23.4722	32.403	30.0853	2.76709	2.56646	1.24609	1.19208e-07	3.26139	up	BDLA_00003822	15.4856	41.7932	11.869	207.94	57.1538	157.873	5.25665e-05	-2.44873	down	BDLA_00004366	15.1857	11.6844	18.3344	0	1.41044	1.23398	1.73695e-05	3.58296	up
BDLA_00001783	17.1853	14.3604	10.1313	32.9589	37.621	28.4653	0.000106731	-1.15205	down											BDLA_00002386	22.9587	36.6173	34.3851	96.6503	76.6546	73.0195	0.000478504	-1.74346	down	BDLA_00003826	132.081	178.825	176.082	430.151	592.317	443.542	1.86232e-15	-1.44892	down	BDLA_00004373	36.6309	23.9098	23.9221	8.65478	11.1661	4.69112	0.00594669	1.48773	up
BDLA_00001788	273.766	264.588	224.026	1139.96	1078.6	1202.77	2.76311e-42	-2.07307	down											BDLA_00002389	7.24457	8.54875	4.63123	38.0796	37.3366	49.7525	2.03501e-05	-2.81922	down	BDLA_00003827	5.88719	1.55177	6.92394	22.2398	23.9312	12.4022	0.00340857	-1.86593	down	BDLA_00004378	47.3402	43.9001	46.7088	10.6451	20.0173	20.2527	0.0022459	1.14479	up
BDLA_00001796	25.967	22.2524	20.1685	71.2263	55.3558	157.933	3.23307e-05	-1.96596	down											BDLA_00002390	131.246	83.6168	147.324	356.328	396.269	438.995	2.82501e-12	-2.125	down	BDLA_00003829	61.447	111.773	91.0617	1.54024	0	0	1.07498e-09	7.00528	up	BDLA_00004384	30.339	20.0027	33.9489	10.0406	11.0312	2.83402	0.0386432	1.51092	up
BDLA_00001798	11.2254	23.403	8.35665	6.51671	5.87465	1.74805	0.0349318	1.65843	up											BDLA_00002395	0.599614	0	0	3.9355	3.14058	7.44123	0.00284505	-4.65865	down	BDLA_00003830	15.4327	23.1087	16.9904	68.306	65.8028	25.933	0.00271256	-1.39215	down	BDLA_00004392	13.0983	14.2707	18.9865	4.38568	3.56085	4.24341	0.00199606	1.62543	up
BDLA_00001806	10.8626	13.5152	13.6953	6.10522	1.46075	9.6192	0.0376859	1.23071	up											BDLA_00002396	36.3845	12.231	11.6566	47.9446	40.216	37.2217	0.0189762	-1.42058	down	BDLA_00003832	67.1336	53.8598	65.3116	157.559	137.566	164.545	0.00132627	-1.14894	down	BDLA_00004396	20.7843	17.2357	22.0089	10.9903	3.82313	5.80398	0.00785547	1.26194	up
BDLA_00001809	193.063	195.86	192.767	84.1626	33.5981	56.1876	2.18335e-16	1.84375	up											BDLA_00002399	26.2916	14.939	28.5655	0	0	1.41789	0.0206145	5.16069	up	BDLA_00003840	48.1967	41.0243	53.8542	22.6597	21.3286	21.6735	0.002473	1.24491	up	BDLA_00004399	10.3337	21.5991	21.8247	4.03544	5.5286	6.47961	0.000432226	1.44801	up
BDLA_00001811	49.7138	68.6433	37.3896	72.6283	114.103	210.505	0.0265952	-1.25753	down											BDLA_00002412	31.5285	7.85279	46.0397	70.7494	66.0463	70.7992	0.00519656	-1.6824	down	BDLA_00003842	6.09169	15.3204	2.29383	62.5395	35.4871	25.3962	0.000259705	-2.22994	down	BDLA_00004405	178.04	181.718	145.156	45.6518	46.1065	35.0969	1.50255e-18	1.71632	up
BDLA_00001813	84.7439	71.8509	69.8726	224.554	210.069	229.433	2.79226e-10	-1.4578	down											BDLA_00002416	9.946	3.30351	9.37899	0.600064	0	0	0.0194616	4.66633	up	BDLA_00003861	22.364	17.6923	23.2052	7.71618	6.07231	7.31182	0.000146936	1.71341	up	BDLA_00004408	208.844	190.785	175.276	29.2745	19.4529	41.7815	1.14946e-28	2.38286	up
BDLA_00001814	237.801	187.541	162.366	558.708	542.132	570.008	1.74217e-09	-1.41246	down											BDLA_00002417	9.91784	13.1804	9.91116	1.38091	0	0	0.0193995	4.24819	up	BDLA_00003865	21.6217	33.6068	31.905	7.33879	10.989	14.2575	4.63023e-06	1.55662	up	BDLA_00004409	3997.96	4079.04	3845.69	1140.61	1196.18	1417.35	2.77416e-36	1.38946	up
BDLA_00001815	219.392	217.771	162.611	95.6055	68.6549	64.6017	1.80318e-07	1.48177	up											BDLA_00002426	0	10.7633	0	18.9999	38.6389	33.0686	0.00142665	-3.41653	down	BDLA_00003867	423.955	305.086	385.636	683.104	979.304	915.041	7.81193e-08	-1.06578	down	BDLA_00004414	58.7858	47.499	61.1148	27.2578	11.232	14.2332	0.00116163	1.39263	up
BDLA_00001818	0	0	0	0.543435	4.83533	1.17758	0.0173203	-5.54543	down											BDLA_00002427	39.8546	28.0032	33.7519	4.21019	4.02786	4.18018	2.49091e-07	2.60073	up	BDLA_00003868	8.94688	17.2007	15.1806	38.6299	64.122	38.6562	0.000626504	-1.64895	down	BDLA_00004420	15.059	19.1276	14.226	3.34621	3.86115	5.98774	0.00146624	1.5558	up
BDLA_00001819	31.4485	25.8995	27.4148	109.751	95.9323	127.346	9.64783e-16	-1.88114	down											BDLA_00002428	9.19723	32.8163	4.50985	25.6085	44.8453	33.5811	0.0494557	-1.52176	down	BDLA_00003876	392.955	369.226	384.282	153.478	109.046	96.0617	3.7936e-06	1.79359	up	BDLA_00004421	0.509898	1.6907	0.473309	0	0	0	0.0138474	5.36813	up
BDLA_00001820	215.766	183.183	196.068	4900.2	4530.3	4115.02	0	-4.41299	down											BDLA_00002433	0	0	0	14.5984	16.4765	19.8119	5.31224e-06	-6.94598	down	BDLA_00003882	82.531	54.8139	89.0412	13.7685	12.3492	9.8471	1.83972e-08	2.72849	up	BDLA_00004442	341.46	281.785	327.437	18.7505	19.9094	45.2847	3.2453e-16	3.19431	up
BDLA_00001821	2.26035	4.21914	3.73129	0	0	0	0.000717583	6.30183	up											BDLA_00002461	139.61	95.9445	271.205	12.8603	12.5409	7.58923	4.47486e-09	3.47721	up	BDLA_00003883	174.095	207.618	213.254	55.8732	58.7529	65.0666	3.59661e-28	1.86419	up	BDLA_00004451	17.8232	25.5642	13.7338	3.33882	3.33462	5.19251	0.000245846	1.93917	up
BDLA_00001822	3.72573	5.08071	9.52057	181.961	160.569	187.626	2.08925e-64	-4.76255	down											BDLA_00002464	44.4228	7.56675	12.3894	207.03	224.926	219.126	4.50542e-19	-3.70931	down	BDLA_00003887	126.128	139.103	152.024	65.9372	48.4934	68.1441	6.59348e-06	1.32791	up	BDLA_00004454	24.3739	24.3475	19.2859	9.09028	8.14655	9.67476	0.00739187	1.04659	up
BDLA_00001827	2.71931	4.89988	2.90066	31.5143	27.7709	25.3791	1.41273e-08	-2.82378	down											BDLA_00002467	56.8366	62.8487	47.651	2.01273	0	7.01248	0.02922	3.76981	up	BDLA_00003890	303.158	271.617	267.727	17.3874	11.9495	5.31205	2.20413e-47	4.61298	up	BDLA_00004459	38.3981	25.9637	29.7433	10.391	12.8269	11.6171	0.00101434	1.14419	up
BDLA_00001828	0.833843	1.5149	11.4371	84.9532	79.1782	93.8156	1.49102e-12	-4.06699	down											BDLA_00002472	20.4411	14.9677	26.5445	0.802636	6.91465	0	0.0325367	2.57615	up	BDLA_00003900	125.807	103.842	146.801	62.8265	41.6875	35.0397	8.6578e-12	1.56884	up	BDLA_00004474	232.11	244.74	198.767	10.4078	36.6696	23.0784	3.76493e-15	2.95067	up
BDLA_00001829	4.49973	0	1.84107	69.581	42.0779	57.8708	0.000162469	-4.60108	down											BDLA_00002473	162.497	174.287	220.011	6.3198	4.90223	10.5589	3.83674e-17	4.15432	up	BDLA_00003909	41.6153	28.6842	47.1342	149.308	191.242	96.7705	9.28745e-09	-1.74828	down	BDLA_00004476	81.6112	85.9682	90.404	28.2567	31.2779	28.7339	1.67441e-14	1.26849	up
BDLA_00001831	3.62283	4.51717	3.90395	58.5037	58.4473	59.5683	3.10063e-57	-3.76138	down											BDLA_00002475	31.2252	20.5597	24.7215	5.24709	2.43097	3.48319	2.45458e-08	2.37043	up	BDLA_00003919	85.0797	49.0106	47.949	39.3505	20.0051	9.17176	0.00278784	1.52459	up	BDLA_00004479	290.977	313.352	256.892	89.7454	74.7272	77.4033	3.00065e-11	1.5544	up
BDLA_00001832	58.7345	64.5379	76.1961	17.1437	20.3593	20.1026	9.96928e-07	1.86364	up											BDLA_00002476	126.01	140.993	146.859	31.2552	17.5089	9.59519	2.0171e-10	2.43142	up	BDLA_00003939	15.6664	20.5884	12.8089	87.2036	50.7592	86.2353	4.55345e-05	-2.07823	down	BDLA_00004481	40.1722	38.3759	34.4456	16.8241	12.2608	14.9377	4.69804e-05	1.08576	up
BDLA_00001833	7.16416	1.90607	9.60192	0	0	0	0.00202441	6.13104	up											BDLA_00002477	42.5139	29.1929	57.5993	20.3665	9.12683	9.7605	0.0211361	1.31808	up	BDLA_00003954	392.714	433.991	338.705	136.454	180.014	160.012	4.02392e-19	1.43164	up	BDLA_00004493	211.46	184.967	168.354	16.3736	39.0657	65.1372	7.62027e-05	1.91236	up
BDLA_00001839	14.5851	16.7742	31.6144	61.839	55.9074	79.9841	6.33769e-05	-1.56303	down											BDLA_00002479	67.4092	62.1626	117.51	5.11638	4.10927	5.10946	8.32834e-24	3.66741	up	BDLA_00003955	164.194	194.971	163.35	122.265	83.1111	52.8051	1.92599e-05	1.14696	up	BDLA_00004514	9.09705	1.71467	4.68584	1.09577	0	0	0.0194339	3.5453	up
BDLA_00001840	17.5465	19.1837	17.7535	38.4524	64.2275	54.5808	4.65562e-05	-1.4402	down											BDLA_00002480	45.0722	72.481	25.8332	2.82902	4.18859	4.5481	1.166e-08	3.17847	up	BDLA_00003957	28.0753	39.2746	40.6868	158.799	168.18	174.856	3.18497e-21	-2.06687	down	BDLA_00004515	28.4767	25.9767	25.9496	0	0	2.51385	0.0195388	4.53247	up
BDLA_00001846	24.4233	24.7522	19.4219	0.378827	6.45636	4.44292	0.000950714	2.57655	up											BDLA_00002482	393.247	515.294	378.996	153.203	134.277	113.959	1.32829e-10	1.27364	up	BDLA_00003958	1936.05	2035.29	1756.77	479.709	475.596	545.24	1.23804e-95	2.07518	up	BDLA_00004516	58.8989	40.8094	49.8099	3.82048	2.39089	5.47928	8.01237e-17	3.35746	up
BDLA_00001848	30.5043	5.75003	13.9403	64.6862	84.1815	53.3003	0.0103548	-1.88458	down											BDLA_00002483	50.7346	61.3223	95.671	23.5657	20.7693	24.8338	0.00605385	1.17693	up	BDLA_00003959	25.5497	23.9269	27.8277	113.349	105.017	79.2863	2.63995e-17	-1.79456	down	BDLA_00004541	61.9217	73.4663	59.1512	14.2829	18.0114	15.4424	9.66371e-08	1.73836	up
BDLA_00001864	57.2445	55.951	59.7945	4.57789	1.69191	2.01078	5.32519e-27	4.39572	up											BDLA_00002484	183.354	185.107	154.706	494.827	360.233	438.118	1.60758e-06	-1.68607	down	BDLA_00003961	104.695	70.4753	62.5064	47.0962	42.5805	29.8071	0.00292986	1.12883	up	BDLA_00004544	41.9158	42.6518	40.3043	11.8371	8.77935	7.90977	2.96516e-09	1.8375	up
BDLA_00001872	4.46814	0	5.23197	11.2544	24.6526	7.94824	0.0327879	-2.06838	down											BDLA_00002487	18.753	16.1484	13.4282	3.7138	3.71168	4.36633	0.000422835	1.60939	up	BDLA_00003977	5.42826	0	8.44854	45.0747	49.3471	12.794	0.00427243	-2.78268	down	BDLA_00004551	116.466	122.414	107.152	15.3825	4.93588	27.1745	4.5645e-07	2.56661	up
BDLA_00001909	20.8186	29.3149	28.4406	101.354	62.4632	69.7782	8.99638e-05	-1.4612	down											BDLA_00002489	164.444	156.15	178.074	15.4663	31.9464	33.3635	1.64624e-07	2.18649	up	BDLA_00003984	162.473	124.897	141.605	357.311	313.175	345.442	8.6e-05	-1.10515	down	BDLA_00004575	15.7412	16.7031	21.9919	5.25144	1.20224	2.47564	2.4546e-05	2.31798	up
BDLA_00001911	637.188	583.156	560.541	272.925	275.221	255.536	2.10488e-19	1.23869	up											BDLA_00002490	6.57202	2.69495	9.80302	0.664151	0.667028	0.896658	0.00040528	2.61194	up	BDLA_00003986	52.0509	60.7865	64.7559	31.9863	33.9897	20.3712	1.89278e-05	1.1672	up	BDLA_00004602	9.60436	4.52596	3.74607	0.506948	0.903072	0	0.0144225	3.09819	up
BDLA_00001912	668.774	767.741	620.265	266.072	240.109	246.286	2.08622e-25	1.54169	up											BDLA_00002495	44.5343	52.9072	37.0748	4.52785	4.98339	10.9094	0.00165937	2.23869	up	BDLA_00003992	66.2692	63.1867	41.44	14.8251	22.7045	22.5595	2.06767e-07	1.63483	up	BDLA_00004624	103.933	127.071	132.549	20.9594	5.01955	30.5554	4.74728e-08	2.3846	up
BDLA_00001913	3.55414	1.17088	3.95266	32.5439	30.9364	33.8144	6.9044e-13	-3.3345	down											BDLA_00002496	189.775	216.952	231.503	24.6077	18.4071	12.9779	5.76632e-32	3.10505	up	BDLA_00004017	9.81275	19.8103	28.7432	2.65476	2.41853	4.99106	0.00914731	2.58501	up	BDLA_00004639	74.3722	82.1253	77.0259	40.0294	29.2165	24.4128	0.000199059	1.03999	up
BDLA_00001914	18.7899	21.917	23.6072	9.403	10.9762	8.92879	0.00104843	1.21936	up											BDLA_00002501	10.9466	24.815	29.7754	1.97454	1.95308	4.64895	0.000240416	2.48081	up	BDLA_00004021	73.0393	74.6965	98.7679	351.029	301.178	245.654	3.10911e-22	-1.72187	down	BDLA_00004640	5.20204	4.89192	9.78313	0	0	0	0.000157531	6.43725	up
BDLA_00001918	5.20494	2.68723	1.75052	18.5677	13.1115	16.4593	0.00761913	-2.12971	down											BDLA_00002505	49.5205	41.2471	77.6615	692.14	669.847	652.137	1.8907e-77	-3.98291	down	BDLA_00004025	1.53667	1.1118	0	1.39998	26.7388	15.6328	0.000717977	-3.75268	down	BDLA_00004661	559.114	641.866	546.632	17.7196	33.4165	15.8048	8.58691e-60	4.38148	up
BDLA_00001920	480.618	494.403	514.678	208.95	198.353	194.114	9.19018e-26	1.40039	up											BDLA_00002510	42.2018	44.8089	26.0249	0	6.6528	0	0.00525487	3.6851	up	BDLA_00004036	222.578	187.613	215.839	29.6976	20.9114	9.39876	4.51002e-15	3.41299	up	BDLA_00004662	2.43448	2.25063	3.89118	0	0	0.22331	0.000854016	4.96421	up
BDLA_00001925	1.00803	0	3.86557	15.0219	21.4059	11.1163	0.000197989	-3.11811	down											BDLA_00002516	54.0375	7.5418	41.0147	82.9395	70.5861	86.6288	0.0133772	-1.60167	down	BDLA_00004040	97.3937	86.7696	57.3749	13.9909	2.89439	14.9173	4.95021e-11	3.03763	up	BDLA_00004664	10.9735	18.1356	22.1566	2.62636	1.00629	0.434073	5.35193e-06	3.29592	up
BDLA_00001926	38.012	38.7347	36.0119	14.9944	13.7287	2.43863	0.00010414	1.9565	up											BDLA_00002520	174.874	192.491	109.667	4.46485	0.847681	1.20223	4.40027e-17	5.649	up	BDLA_00004051	79.4085	47.9989	63.1385	13.8529	26.043	16.4223	1.17734e-05	1.889	up	BDLA_00004669	22.2898	18.1945	30.6612	2.61419	0.758924	2.73865	0.0117083	2.88344	up
BDLA_00001927	31.3072	26.3702	15.7872	4.43308	4.98016	6.58914	2.66943e-06	2.26637	up											BDLA_00002521	8.5384	3.48653	0	32.6988	52.2968	53.0207	5.23842e-08	-3.76308	down	BDLA_00004052	20.534	16.6553	9.7835	3.85754	0	4.22109	0.00506986	2.71815	up	BDLA_00004672	1.05185	2.25091	2.32834	0	0	0	0.00104123	6.03148	up
BDLA_00001932	9.08857	14.8633	19.119	23.5673	42.2064	50.5643	0.0220407	-1.34965	down											BDLA_00002522	18.9614	21.3016	16.9714	184.996	206.311	297.361	5.75195e-16	-3.8892	down	BDLA_00004071	15.0519	11.9599	12.9235	31.511	57.7748	22.3127	0.00604722	-1.35288	down	BDLA_00004690	7.31402	2.40415	4.53122	0	0	0	0.0113511	5.40917	up
BDLA_00001935	50.2398	50.5709	44.7238	20.5983	26.5366	20.5717	0.000127788	1.18732	up											BDLA_00002523	760.384	979.954	747.115	2218.67	2613.04	2696.13	3.15853e-34	-2.01128	down	BDLA_00004075	96.2189	23.714	31.3473	175.074	181.843	253.744	0.00133901	-1.84618	down	BDLA_00004692	4.33079	12.4727	7.00392	0	0	0	0.00752748	5.53005	up
BDLA_00001938	23.8319	25.9326	27.1166	3.35933	10.7628	7.94543	0.0115838	1.81145	up											BDLA_00002524	0	0	0	16.7546	5.68645	23.5491	0.000313567	-6.32092	down	BDLA_00004078	31.9535	32.0843	21.3705	149.525	142.622	108.278	3.47811e-09	-2.08298	down	BDLA_00004701	5.32939	5.33208	6.32685	0	0	1.00118	0.00116786	3.69073	up
BDLA_00001940	1.173	1.05272	0	6.54015	5.11469	5.67926	0.0038372	-2.79476	down											BDLA_00002532	0	0	0	6.53204	5.37345	4.65615	0.0139699	-5.219	down	BDLA_00004084	120.147	97.2673	119.121	55.4064	61.4538	65.3929	0.000367882	1.01505	up	BDLA_00004719	30.9439	27.8852	27.2511	3.78014	8.10345	10.3274	0.00566762	1.63096	up
BDLA_00001942	0	2.42863	1.73316	14.1365	8.78151	8.22763	0.0333076	-2.60994	down											BDLA_00002535	6.83511	7.77172	25.2445	1.95669	3.02741	4.03731	0.0355859	1.70273	up	BDLA_00004086	37.0254	61.33	29.2015	84.2639	130.878	176.008	0.000206453	-1.48323	down	BDLA_00004723	39.7162	30.7961	38.8274	4.17125	7.31747	7.0012	2.62792e-10	2.2632	up
BDLA_00001943	98.3969	88.5279	87.7541	16.6671	14.9624	20.8604	4.54668e-29	2.47244	up											BDLA_00002540	4.73807	7.82763	1.52946	13.4416	14.2983	10.7909	0.0336377	-1.74772	down	BDLA_00004092	28.0893	30.3046	29.743	56.8112	84.9194	80.1994	6.51365e-10	-1.1873	down	BDLA_00004727	4.05275	4.61176	4.90896	0	0	0	0.00237332	5.80566	up
BDLA_00001946	26.6015	43.7619	30.6903	9.69517	10.973	10.8257	1.3218e-07	1.76359	up											BDLA_00002543	232.393	211.705	254.004	384.726	326.425	342.657	4.27809e-09	-1.00535	down	BDLA_00004109	3.04124	5.1405	2.48503	44.6483	56.5816	71.2576	1.37111e-10	-3.71657	down	BDLA_00004749	8.87543	3.9205	5.41814	0	0	0	0.000843985	6.08206	up
BDLA_00001948	182.885	208.52	181.639	18.3807	25.2337	52.4015	4.50679e-11	2.62712	up											BDLA_00002545	51.9072	50.5325	44.2176	13.4165	12.1877	4.84902	6.89059e-06	1.8685	up	BDLA_00004110	53.8053	32.9982	35.7373	6.52298	8.26546	3.44609	6.08454e-06	2.72306	up	BDLA_00004767	9.90122	13.5708	5.80159	0.936684	0.581365	0.766023	0.000191223	3.14368	up
BDLA_00001953	3.26778	4.67616	6.70302	8.2745	14.1819	9.22529	0.0482239	-1.02356	down											BDLA_00002546	155.822	179.619	168.96	45.1491	22.0245	17.3526	5.97479e-12	2.18044	up	BDLA_00004112	4.77839	3.77388	11.3407	33.3472	20.2426	22.8896	0.00849181	-1.76811	down	BDLA_00004776	8.28752	7.26755	11.4827	3.45866	1.34465	2.52335	0.00900099	1.55288	up
BDLA_00001956	26.0986	15.166	21.7151	262.425	264.277	248.885	1.04603e-17	-3.47398	down											BDLA_00002560	42.3462	51.8727	86.0216	7.33609	20.5677	3.168	0.0177427	2.11614	up	BDLA_00004114	24.1484	22.649	16.1115	104.857	42.8294	104.485	6.64463e-05	-1.85974	down	BDLA_00004784	29.7099	30.6799	33.1364	7.19017	7.442	2.95143	3.58324e-09	2.12869	up
BDLA_00001966	65.414	70.6247	67.1305	17.7593	11.6565	17.1682	1.73931e-23	2.21192	up											BDLA_00002564	0	1.61191	4.20188	10.9666	13.3845	11.937	0.00724869	-3.00542	down	BDLA_00004120	52.534	40.9242	60.1841	0	3.44919	11.5289	0.00558105	3.48968	up	BDLA_00004797	49.6052	55.6305	38.8638	20.8083	22.2327	14.8765	0.00102367	1.03554	up
BDLA_00001975	25.6369	23.9758	31.8826	63.7839	64.279	85.349	0.000409186	-1.29274	down											BDLA_00002566	47.4127	69.3878	0	176.512	165.309	174.693	0.000877534	-2.51756	down	BDLA_00004134	22.3829	22.0307	23.4545	2.99128	0	0	0.00632191	4.58931	up	BDLA_00004804	25.6827	26.9729	24.965	5.56832	4.3642	9.56275	0.000430574	1.67237	up
BDLA_00001976	9.02832	8.89618	5.47363	23.473	30.9127	30.9255	6.72275e-06	-1.77041	down											BDLA_00002569	904.464	1025.77	903.394	2497.47	2466.79	2594.44	5.02301e-48	-1.82785	down	BDLA_00004139	73.0611	60.9573	70.4278	2.08648	0	1.36369	1.32242e-14	5.7193	up	BDLA_00004807	143.922	193.154	144.979	16.7582	9.71567	11.6594	3.89063e-46	3.38052	up
BDLA_00001987	20.7497	32.8963	31.22	464.436	423.167	468.377	7.75578e-102	-3.90105	down											BDLA_00002574	30.8947	30.953	26.975	4.59309	1.08921	6.73932	0.00172233	2.39087	up	BDLA_00004141	14.6648	21.2824	13.2041	0	0	0	0.000163566	6.0845	up	BDLA_00004823	24.731	18.7907	21.7288	6.46931	6.50301	7.47196	1.11834e-05	1.39305	up
BDLA_00001988	20.3396	8.53224	8.17049	82.0066	94.216	74.0414	0.000196305	-2.57605	down											BDLA_00002577	440.942	627.969	603.169	1015.39	870.923	1104.08	1.35652e-12	-1.25361	down	BDLA_00004149	10.8275	28.8162	8.87848	0	0	0	0.00807191	5.20836	up	BDLA_00004829	19.1969	22.5656	11.8803	0	3.5442	3.1675	0.014641	2.5375	up
BDLA_00001990	10.2194	9.42627	28.6977	42.3409	41.5553	37.5681	0.0129464	-1.23993	down											BDLA_00002579	80.6749	111.791	88.7018	41.8671	31.7007	30.767	0.000792507	1.01881	up	BDLA_00004159	47.0342	61.0398	74.7101	3.77859	1.80904	2.78868	8.2705e-14	4.39952	up	BDLA_00004836	33.1003	31.8282	29.6278	8.42233	10.1945	4.75937	6.36436e-09	1.73701	up
BDLA_00001991	6.61496	9.95818	2.9838	144.659	102.041	148.422	2.70464e-36	-4.20009	down											BDLA_00002582	208.868	180.361	226.907	303.855	421.847	394.292	0.0012255	-1.2775	down	BDLA_00004160	45.047	44.2304	58.9026	0	1.27654	0	3.29282e-06	6.4924	up	BDLA_00004842	137.143	159.98	103.308	47.7058	40.8709	37.9617	7.32693e-08	1.38143	up
BDLA_00001992	3.29993	1.4027	0.70526	25.3485	20.3374	5.7352	0.00187613	-2.95471	down											BDLA_00002583	44.9955	14.3234	18.9407	4.31765	3.61255	4.77827	0.00328645	2.19334	up	BDLA_00004161	207.947	212.431	262.274	28.018	59.5644	27.7193	5.94916e-29	2.68266	up	BDLA_00004850	84.7801	105.992	96.2702	36.4258	43.0265	38.3754	1.72015e-08	1.00666	up
BDLA_00001998	0	0	0	133.24	85.8452	61.9046	2.62415e-09	-8.33322	down											BDLA_00002594	160.981	134.058	143.805	54.996	32.7602	39.1673	0.00125578	1.37696	up	BDLA_00004168	289.88	377.367	378.643	74.8858	119.006	84.987	3.53872e-19	2.03148	up	BDLA_00004852	15.3174	21.6963	14.1106	1.06611	1.53947	5.81138	0.000589452	2.24345	up
BDLA_00001999	0	0	0.422983	17.9121	8.36506	12.4544	8.86247e-08	-5.88838	down											BDLA_00002595	105.485	54.8119	75.0261	370.396	295.636	313.019	1.26845e-10	-2.4577	down	BDLA_00004177	4.50085	5.84175	8.95326	0	0	0	0.00165382	5.58765	up	BDLA_00004864	761.608	717.97	759.187	42.322	9.50726	14.7756	4.46961e-52	4.78534	up
BDLA_00002000	4.53227	3.53654	8.47037	21.6997	32.7866	24.9284	7.83206e-07	-2.18056	down											BDLA_00002602	24.3182	22.6326	43.8313	4.5906	5.09649	5.45624	8.64687e-06	2.15757	up	BDLA_00004190	105.988	89.3035	76.6059	39.3461	49.0394	26.3079	0.00117855	1.3407	up	BDLA_00004882	14.374	17.7379	11.0391	0	0	1.685	0.00153459	4.008	up
BDLA_00002003	0	0	0	2.65532	0.510411	2.92007	0.034153	-5.23371	down											BDLA_00002611	82.0396	38.2934	35.8479	15.3274	11.4725	11.5342	0.00782263	1.61968	up	BDLA_00004199	5.2989	4.74034	6.84408	43.6942	19.36	12.5809	4.19384e-05	-2.02222	down	BDLA_00004894	31.3476	21.1435	36.9744	11.0293	10.8133	13.0224	0.0130377	1.07428	up
BDLA_00002007	3.54296	10.436	6.77983	16.6698	18.2695	15.7164	0.024251	-1.18795	down											BDLA_00002619	551.795	417.774	516.868	71.2384	85.2036	72.3662	4.47056e-36	2.28286	up	BDLA_00004210	430.547	461.622	381.678	1401.94	1412.47	1628.66	2.2984e-64	-1.65949	down	BDLA_00004896	34.8193	24.2462	32.4519	4.10109	1.35248	1.58201	4.59628e-09	3.40269	up
BDLA_00002009	8.27808	14.5756	12.9645	35.4945	35.2665	16.7395	0.0194907	-1.18047	down											BDLA_00002621	0	0	0	76.1748	78.1194	43.9037	4.79794e-05	-6.56976	down	BDLA_00004212	65.3151	86.6226	46.0058	32.9512	25.8766	20.5257	2.01705e-05	1.43147	up	BDLA_00004934	192.488	187.373	195.412	78.4667	62.2896	59.9256	2.64821e-20	1.24942	up
BDLA_00002023	3.00879	1.63157	1.87828	13.5825	19.7625	6.22995	0.000666282	-2.48466	down											BDLA_00002624	135.319	185.234	143.123	52.4594	61.4711	49.2072	5.38202e-05	1.09781	up	BDLA_00004214	68.2923	65.9531	89.0239	36.2896	43.696	17.5902	1.41151e-05	1.31505	up	BDLA_00004937	426.799	422.872	412.69	91.7556	71.0572	84.8404	9.44695e-102	2.07755	up
BDLA_00002024	1.90063	0	6.67044	24.9136	13.0467	14.7212	0.0189594	-2.47645	down											BDLA_00002625	210.312	109.445	118.838	395.929	369.595	364.499	9.77566e-12	-1.76581	down	BDLA_00004218	516.876	528.072	526.983	64.5867	87.0713	163.689	1.4038e-09	2.45522	up	BDLA_00004941	21.8643	25.5218	17.8353	7.2249	6.96059	7.80883	1.15127e-05	1.28308	up
BDLA_00002028	3.49085	1.54156	2.2581	0	0	0	0.0417919	5.11844	up											BDLA_00002628	30.4966	36.1303	27.1752	7.14878	8.63377	8.55123	0.000199341	1.52524	up	BDLA_00004219	469.15	413.292	515.831	49.401	69.5516	37.612	2.8681e-59	3.27413	up	BDLA_00004975	14.3042	13.2712	15.0843	2.4662	5.75152	5.1316	0.00128659	1.3716	up
BDLA_00002030	5.9969	2.18617	2.38956	15.6923	12.3139	6.88493	0.0369875	-1.55623	down											BDLA_00002629	19.6362	23.8695	32.3461	43.4074	47.83	68.6183	0.0443865	-1.41361	down	BDLA_00004220	179.648	190.051	218.134	21.7726	0	0	0.00136296	4.64055	up	BDLA_00004985	36.6233	22.3107	27.9392	6.55886	5.28087	2.34416	5.08602e-06	2.3247	up
BDLA_00002033	190.102	147.967	128.423	1031.12	964.563	930.81	9.52714e-71	-2.55326	down											BDLA_00002632	794.487	621.945	608.829	1765.52	1769.5	1870.63	1.71803e-31	-1.82583	down	BDLA_00004225	418.512	282.174	424.405	957.73	926.929	1035.51	2.87375e-10	-1.23297	down	BDLA_00005019	23.8814	24.4519	29.3675	7.66568	10.2572	11.6798	0.0192455	1.1043	up
BDLA_00002034	79.8974	57.8104	90.2276	471.116	545.492	483.941	1.92846e-46	-2.62538	down											BDLA_00002635	21.1593	29.8798	52.7912	170.247	169.754	163.156	2.69895e-15	-2.6863	down	BDLA_00004226	12.7867	19.2819	14.0065	23.5206	64.0245	74.7207	0.00135837	-1.65512	down	BDLA_00005021	73.8058	71.0402	69.2923	1.9464	0.335292	2.80634	3.77835e-14	5.07722	up
BDLA_00002035	13.0072	5.74052	18.6655	0	0	0	0.0419734	5.12965	up											BDLA_00002637	2.01135	3.38198	0	24.7258	14.8165	13.3017	0.0142596	-3.13805	down	BDLA_00004234	27.9597	22.1751	27.4834	5.97917	5.97519	13.6989	3.70957e-05	1.70849	up	BDLA_00005022	53.0973	53.7518	66.6076	22.3243	18.8645	17.7027	2.5646e-06	1.28118	up
BDLA_00002036	90.2728	95.4054	93.1963	34.0775	26.9253	31.3223	3.6667e-32	1.68558	up											BDLA_00002651	63.0533	34.5014	50.6362	15.2894	15.7252	15.3977	0.000832693	1.26435	up	BDLA_00004242	9.39923	40.2043	10.5926	0	1.96844	0	0.00567247	4.92113	up	BDLA_00005034	29.2551	32.1946	35.9983	5.3985	14.1776	3.40991	0.00117644	1.78672	up
BDLA_00002037	79.5447	78.0245	86.8737	16.3434	19.2541	7.33016	5.69998e-17	2.59562	up											BDLA_00002655	67.2009	81.9338	73.3533	31.8442	15.9713	32.8842	0.0189643	1.04731	up	BDLA_00004246	412.89	545.212	508.044	242.509	226.881	244.543	5.33437e-22	1.18007	up	BDLA_00005036	5.86294	2.3619	4.09903	0	0	0.673345	0.0418475	3.85545	up
BDLA_00002038	36.1186	34.6951	46.9048	4.19408	1.66304	0.302565	3.79897e-20	4.32063	up											BDLA_00002658	36.9394	39.9056	71.5126	15.3271	12.5531	11.5587	0.000291937	1.49574	up	BDLA_00004247	69.895	59.2579	71.706	33.1518	19.9248	57.1368	0.00864344	1.00463	up	BDLA_00005040	113.581	130.178	113.782	9.50457	5.27601	3.81387	7.83645e-09	3.74355	up
BDLA_00002042	5.00993	8.46317	5.82754	59.2311	63.4171	83.8056	5.6099e-34	-3.31648	down											BDLA_00002659	16.2582	0	5.58276	43.5553	65.4809	48.085	0.00168788	-3.2046	down	BDLA_00004249	8.61283	8.28707	4.87579	31.9342	22.3638	24.5231	0.00683045	-1.6848	down	BDLA_00005061	10.3227	19.3434	8.70559	3.54198	2.25438	4.37725	0.00262212	1.59545	up
BDLA_00002043	136.167	151.131	159.808	301.21	315.947	376.611	3.60683e-05	-1.06402	down											BDLA_00002666	9.76243	7.02506	2.3094	102.14	109.803	90.5725	5.29543e-19	-4.28842	down	BDLA_00004253	393.484	439.957	385.318	129.258	106.451	64.9225	4.75907e-26	2.14887	up	BDLA_00005064	215.24	181.527	173.247	67.2673	68.4558	46.8685	2.26325e-14	1.36953	up
BDLA_00002048	0	2.10309	5.32958	22.2201	42.9143	8.75967	0.00298106	-3.12319	down											BDLA_00002669	114.109	211.062	219.266	318.68	285.286	299.128	0.00117693	-1.13083	down	BDLA_00004257	9.5569	13.3423	10.1004	0	0	0	0.00019262	6.04278	up	BDLA_00005068	23.9628	33.1179	38.7819	11.3999	16.0385	5.45326	0.000430629	1.2739	up
BDLA_00002050	67.7962	47.5635	81.6019	373.763	353.357	319.399	1.8751e-35	-2.31419	down											BDLA_00002674	46.0241	80.5985	63.6355	16.0821	7.78608	5.04166	0.000103018	2.31443	up	BDLA_00004258	55.4684	51.0572	51.1513	19.1286	11.4833	0	4.0588e-05	2.45703	up	BDLA_00005069	167.284	159.56	181.007	35.5277	36.6064	35.7653	6.45904e-47	1.95996	up
BDLA_00002059	9.15445	5.64153	6.67518	120.85	102.838	101.174	8.04505e-38	-3.81032	down											BDLA_00002677	13.9962	32.5683	9.04665	64.2662	79.0148	91.7826	3.53777e-08	-2.46481	down	BDLA_00004260	1.10625	3.13368	0.490542	17.9329	9.20678	15.0436	0.00644447	-3.06278	down	BDLA_00005079	21.5629	6.54336	22.2609	6.01237	4.51576	0.9142	0.0465496	1.84411	up
BDLA_00002061	0	2.66733	1.74402	16.3449	21.3146	16.3084	0.000343219	-3.37984	down											BDLA_00002679	0	0	10.2077	52.1917	40.1826	15.2407	0.0332573	-3.50671	down	BDLA_00004279	50.2797	54.1661	109.014	19.9084	26.4491	19.6782	4.11517e-05	1.803	up	BDLA_00005081	489.947	555.963	406.267	132.955	146.123	159.207	3.44903e-23	1.44779	up
BDLA_00002063	8.16548	5.79844	7.63097	25.8195	34.2777	28.7972	3.04029e-09	-1.94214	down											BDLA_00002681	216.97	179.867	266.201	43.7423	61.3869	51.7799	9.79753e-09	1.65647	up	BDLA_00004291	384.301	358.935	448.48	72.7248	49.4281	47.236	1.41965e-19	2.91006	up	BDLA_00005086	70.7915	58.1522	40.586	10.9817	8.85988	16.9589	5.44708e-09	1.91146	up
BDLA_00002064	128.872	171.137	166.494	51.1166	44.063	25.6369	4.96002e-12	2.04544	up											BDLA_00002683	76.9366	72.0753	37.9776	6.16733	14.4695	5.34638	0.0035564	2.39482	up	BDLA_00004293	0	0.685661	0.43032	7.63014	13.5763	19.4883	1.5393e-07	-5.02285	down	BDLA_00005088	14.4754	30.6913	21.3701	5.93526	5.2571	3.94845	1.92011e-07	1.85938	up
BDLA_00002065	141.302	155.1	105.071	10.3767	8.43602	10.2743	3.99208e-08	3.77294	up											BDLA_00002684	13.7038	4.24744	15.0585	113.009	125.859	107.615	6.82482e-26	-3.74994	down	BDLA_00004296	5.33634	3.20534	1.0213	19.684	13.7452	15.8811	8.22958e-05	-2.21731	down	BDLA_00005089	168.542	180.869	173.469	69.7722	42.1513	51.0952	3.20272e-10	1.41012	up
BDLA_00002067	29.7878	36.3614	28.2961	113.375	125.361	108.052	0.000325109	-1.74743	down											BDLA_00002689	0	0	0	108.895	82.4699	94.2389	3.09113e-12	-9.07661	down	BDLA_00004297	6.2838	8.79822	17.2443	128.667	168.792	101.943	7.16046e-26	-3.45961	down	BDLA_00005098	8.86733	9.90056	6.9457	1.46833	0	2.85817	0.00698582	2.2635	up
BDLA_00002068	3.3361	3.24665	2.95228	11.8392	13.7894	8.38964	0.0150854	-1.70495	down											BDLA_00002697	102.08	69.3361	103.782	12.6987	10.7215	6.0011	2.94576e-10	2.78902	up	BDLA_00004299	0.784571	0	2.03923	47.9072	32.2833	30.2022	3.15561e-10	-4.98539	down	BDLA_00005104	206.768	260.324	286.577	102.217	96.3004	94.0281	4.45028e-10	1.09091	up
BDLA_00002078	22.1021	27.0898	24.9784	5.55422	8.60316	8.65166	0.000126384	1.77411	up											BDLA_00002700	660.168	641.934	698.892	171.798	191.542	211.509	3.04131e-25	1.38162	up	BDLA_00004320	199.929	247.362	269.57	767.81	725.127	932.348	1.24254e-27	-1.61334	down	BDLA_00005124	39.1563	37.5358	33.3236	5.261	11.3413	10.3782	1.13279e-07	1.73604	up
BDLA_00002081	56.0353	32.4762	70.7756	159.03	214.105	180.836	3.94444e-06	-1.70321	down											BDLA_00002708	18.6494	65.4293	17.5181	77.3475	53.8656	88.8114	0.0271673	-1.49296	down	BDLA_00004325	94.0718	91.975	49.0587	258.927	255.453	331.835	8.27828e-14	-1.7014	down	BDLA_00005153	26.7583	25.2302	22.1662	9.9348	7.24239	4.52841	0.000287181	1.51055	up
BDLA_00002085	21.2123	37.7044	16.9581	130.026	127.271	124.732	9.79329e-05	-2.20751	down											BDLA_00002714	25.4946	39.5073	39.7869	3.44074	0	1.29654	9.07931e-06	4.06058	up	BDLA_00004329	54.662	62.9008	57.7816	11.4601	33.0132	26.8196	0.00129028	1.40937	up	BDLA_00005177	21.5368	22.1789	20.3304	10.2659	6.53754	6.51527	0.000688996	1.18509	up
BDLA_00002086	14.2459	28.163	8.39453	56.0896	51.3894	27.3757	0.00873358	-1.29696	down											BDLA_00002717	153.437	166.418	155.839	31.682	22.3339	29.1702	8.57862e-16	2.1025	up	BDLA_00004350	36.3689	23.87	36.4278	187.972	258.751	149.55	1.11515e-18	-2.46906	down	BDLA_00005199	27.2719	35.2755	26.695	9.77757	10.4062	10.4797	0.0158629	1.2381	up
BDLA_00002092	8.49969	15.1196	13.0788	3.02942	1.02026	1.17646	9.02903e-06	2.83318	up											BDLA_00002718	158.224	175.592	117.781	61.5577	48.6823	28.9218	0.000900169	1.30257	up	BDLA_00004351	5.50623	5.69573	5.5601	15.9846	15.6634	11.863	0.00413803	-1.23181	down	BDLA_00005207	31.645	22.4686	8.20887	4.05293	8.59208	0	0.0499746	1.9962	up
BDLA_00002094	16.9478	28.3183	32.0292	2.82292	6.629	0.091153	6.85915e-06	3.07131	up											BDLA_00002723	30.1019	34.3412	30.6807	14.8925	7.89752	11.2976	0.024476	1.07031	up	BDLA_00004359	831.231	654.654	640.143	282.604	181.942	332.11	6.1551e-13	1.55859	up	BDLA_00005215	6.74556	5.22985	6.09432	3.22395	1.77173	1.1508	0.0306636	1.28136	up
BDLA_00002096	351.882	350.184	413.779	48.7952	36.6916	51.4543	2.5382e-88	3.1134	up											BDLA_00002726	81.2249	48.1325	62.1083	170.004	147.18	179.656	8.36881e-08	-1.773	down	BDLA_00004360	564.088	621.623	697.517	272.185	262.267	348.903	4.59883e-19	1.23537	up	BDLA_00005221	44.8473	38.1974	35.4719	18.103	7.24913	10.0235	5.26143e-06	1.47652	up
BDLA_00002101	6.51407	13.0666	11.5451	0	0	0.717007	6.50618e-06	5.38696	up											BDLA_00002733	121.737	111.86	73.4924	20.3998	15.6801	3.32525	4.40657e-05	2.55195	up	BDLA_00004361	25.633	32.434	16.7987	3.07694	8.81904	0	0.000115472	2.76564	up	BDLA_00005226	3.696	1.74413	8.00629	0.610972	0	0	0.0153592	4.27686	up
BDLA_00002102	87.86	94.1266	93.7795	46.7338	26.1037	31.1028	2.30388e-10	1.50414	up											BDLA_00002735	48.0883	107.642	50.3123	9.27207	15.9523	23.1485	0.0159105	1.6641	up	BDLA_00004367	30.093	41.8514	29.2131	5.67216	1.15038	0	1.74508e-06	3.80069	up	BDLA_00005228	8.50409	7.7076	5.72958	0.61946	0.284406	1.51578	0.000220505	2.81368	up
BDLA_00002107	51.2205	63.3213	58.9504	29.0715	7.18952	17.578	3.84705e-05	1.79008	up											BDLA_00002740	59.1506	54.0029	86.3723	11.8518	0.632748	8.74399	0.000508001	2.76402	up	BDLA_00004398	85.3949	59.675	70.6265	141.224	229.049	198.422	5.77526e-07	-1.25743	down	BDLA_00005230	86.3679	99.8889	90.5979	32.5624	29.9948	25.6877	3.41952e-10	1.37489	up
BDLA_00002111	8.35717	2.42376	2.84101	21.1134	19.0193	13.6	0.0029062	-1.85164	down											BDLA_00002747	43.3914	48.5971	31.8304	84.4112	71.2832	74.1348	9.32875e-07	-1.28793	down	BDLA_00004400	325.759	391.367	386.111	864.985	947.825	867.43	2.28245e-30	-1.13841	down	BDLA_00005238	89.8499	103.431	99.5537	29.4248	33.0476	30.2501	4.51468e-17	1.38142	up
BDLA_00002113	34.9595	40.4917	38.2945	8.17772	14.9051	13.3588	0.0015811	1.70471	up											BDLA_00002752	801.611	703.177	623.628	1643.51	2275.36	2009.67	8.12431e-26	-1.89288	down	BDLA_00004408	370.11	376.753	384.211	181.874	194.79	185.381	2.95176e-25	1.14911	up	BDLA_00005245	32.5337	39.6061	34.1571	14.0454	6.16548	6.24462	0.0014023	1.72661	up
BDLA_00002120	30.6025	41.9928	23.0389	67.0291	79.0427	91.1708	0.00114563	-1.21698	down											BDLA_00002755	82.8127	55.784	86.4994	33.9147	20.8097	18.1873	0.00791523	1.22777	up	BDLA_00004409	2359.23	1949.79	2037.97	379.221	243.913	134.517	2.4138e-43	3.18362	up	BDLA_00005273	339.048	331.829	331.824	52.083	54.0849	61.79	1.46823e-40	2.29739	up
BDLA_00002121	15.0591	6.05535	12.74	2.32664	1.5317	5.84767	0.0442742	1.86949	up											BDLA_00002756	0	22.956	23.2949	28.865	41.9812	60.5923	0.0382293	-1.92978	down	BDLA_00004411	213.425	208.13	178.88	521.162	494.562	438.41	5.00507e-10	-1.13794	down	BDLA_00005288	8.79327	8.19642	7.54153	3.0809	2.05987	0.548997	0.00592429	1.84337	up
BDLA_00002122	4.48466	3.11811	4.20785	13.9224	11.3857	7.24027	0.0290969	-1.3187	down											BDLA_00002757	89.4806	153.574	132.098	339.731	310.723	428.711	1.47079e-05	-1.90484	down	BDLA_00004417	203.954	296.872	271	779.804	520.237	976.25	9.75687e-11	-1.41646	down	BDLA_00005310	51.8313	45.7382	48.5593	4.26625	0.904706	7.13915	1.08221e-14	3.23147	up
BDLA_00002127	35.337	14.1168	26.8068	67.0764	71.6742	67.818	0.00109628	-1.33996	down											BDLA_00002764	22.4112	20.3141	49.4996	50.3054	64.5194	72.9823	0.00365058	-1.44235	down	BDLA_00004420	10.353	7.90695	9.0947	36.5106	22.3299	17.6981	0.00437024	-1.35782	down	BDLA_00005311	7.50141	9.39467	7.88002	1.57902	0.201785	2.417	0.000923789	2.24678	up
BDLA_00002128	85.674	90.1845	89.6132	286.697	238.714	281.254	7.71448e-22	-1.50901	down											BDLA_00002791	68.1791	54.2521	41.2316	114.099	92.7525	79.055	0.000539968	-1.2003	down	BDLA_00004442	57.773	119.19	57.064	0	0	8.37235	0.00124022	4.60105	up	BDLA_00005321	33.9067	63.9796	54.4519	15.971	23.2458	5.4631	0.00170003	1.50131	up
BDLA_00002130	5.65989	6.98691	15.8569	50.2242	46.2337	22.3153	0.00785717	-1.92471	down											BDLA_00002793	0	0	0	18.817	10.9749	6.40282	2.6187e-05	-6.75216	down	BDLA_00004446	22.66	19.3005	25.0748	0	3.60065	0	3.96184e-05	4.20937	up	BDLA_00005353	283.962	188.674	145.623	2.2535	1.67307	3.48315	8.01203e-24	5.9866	up
BDLA_00002131	27.0347	32.2883	29.848	8.10967	10.0955	7.67016	4.3373e-05	1.85075	up											BDLA_00002810	34.676	29.7215	57.0067	114.381	94.9181	105.226	2.03085e-12	-1.7831	down	BDLA_00004455	63.657	34.5243	33.2338	14.8276	11.2234	16.644	0.00014163	1.74269	up	BDLA_00005360	68.0917	58.1034	55.9193	26.1746	20.5513	16.158	7.0142e-06	1.26438	up
BDLA_00002137	29.9186	15.4726	19.4313	4.38497	7.24321	2.80906	4.435e-07	2.24461	up											BDLA_00002813	82.0111	101.447	72.2553	25.6692	18.8508	39.2423	0.00966598	1.19539	up	BDLA_00004466	27.5587	34.6064	28.1504	7.14196	9.11231	12.9901	0.00260132	1.72297	up	BDLA_00005364	66.7021	50.1063	66.5452	28.8117	7.9414	21.5382	0.00798347	1.35957	up
BDLA_00002138	50.4528	39.7586	40.8036	122.868	193.275	187.032	1.97431e-12	-1.85129	down											BDLA_00002825	121.915	84.0455	48.1309	96.7918	117.941	172.068	0.0463871	-1.01054	down	BDLA_00004473	85.3107	109.49	69.2644	34.6086	16.3699	31.8513	1.63624e-09	1.80671	up	BDLA_00005366	11.6824	12.2762	10.7122	2.94587	2.09661	4.01739	7.67095e-05	1.62944	up
BDLA_00002141	54.1142	57.1222	45.3735	23.2419	18.715	18.246	7.3833e-06	1.47612	up											BDLA_00002839	0	0	0	4.87975	6.56581	40.6711	0.0487406	-4.93285	down	BDLA_00004479	1124.93	991.334	980.87	323.73	313.367	347.735	5.11097e-31	1.79178	up	BDLA_00005375	11.6107	13.7164	14.4742	7.07502	3.90105	4.00931	0.0179248	1.1245	up
BDLA_00002145	34.8842	33.7203	25.857	15.1351	8.39692	7.93045	2.23187e-05	1.67975	up											BDLA_00002840	277.147	370.916	248.223	506.955	524.616	410.205	2.56291e-08	-1.09038	down	BDLA_00004480	23.6175	46.3237	44.1261	0	0	0	0.000307091	5.97387	up	BDLA_00005393	50.4217	39.3469	37.5355	13.0742	5.98291	9.65837	1.83355e-06	1.86698	up
BDLA_00002151	85.8605	88.6906	90.0162	20.6487	18.8285	20.1275	9.05054e-30	2.2327	up											BDLA_00002851	166.068	230.705	233.232	39.4653	38.4598	30.0581	2.99553e-18	2.12927	up	BDLA_00004481	46.2781	42.148	50.8689	33.6046	14.1571	18.0501	0.0005396	1.20377	up	BDLA_00005422	37.6211	37.5183	35.7926	8.51002	7.38529	13.0229	4.42509e-07	1.64557	up
BDLA_00002155	9.64213	3.78113	8.72056	15.6507	24.1118	22.9343	0.0193787	-1.39418	down											BDLA_00002857	41.9508	82.9675	88.1276	245.08	220.325	266.02	1.43397e-07	-2.15291	down	BDLA_00004505	5.72774	1.96085	1.11114	0	0	0	0.00966977	5.2088	up	BDLA_00005427	30.811	17.499	26.2528	10.7974	0.297424	5.81029	0.00710539	1.84983	up
BDLA_00002159	29.1825	23.9132	31.4572	93.2881	95.6605	90.3852	4.35965e-08	-1.61966	down											BDLA_00002865	41.2152	49.8678	38.5554	7.91245	3.87197	4.30068	0.000837887	2.55691	up	BDLA_00004541	85.7094	112.375	121.067	62.3932	26.9701	21.8642	1.68883e-05	1.65383	up	BDLA_00005429	41.248	59.0394	52.1778	1.10477	2.0437	1.24455	3.51165e-14	4.62278	up
BDLA_00002161	4.8466	17.9659	9.88202	32.059	17.4119	42.2185	0.019608	-1.39079	down											BDLA_00002871	72.2657	86.7855	90.4242	11.8187	15.4991	13.5516	5.9936e-11	2.18598	up	BDLA_00004582	35.476	51.1613	50.2669	0	0	2.0824	1.05548e-07	6.27062	up	BDLA_00005432	7.13827	3.53298	5.94481	1.33883	1.02116	1.47853	0.00237988	1.80483	up
BDLA_00002181	86.158	64.4979	75.8583	238.426	223.228	215.346	3.21479e-14	-1.48438	down											BDLA_00002872	130.969	120.398	133.896	19.8571	13.1204	27.335	6.63214e-09	2.24324	up	BDLA_00004587	41.6777	40.5527	42.8631	17.7278	23.0635	13.0995	0.00058074	1.31823	up	BDLA_00005434	47.586	46.6852	45.0786	11.7866	6.77743	20.2582	5.75542e-05	1.54887	up
BDLA_00002184	13.4644	23.1795	19.4003	1.18945	1.76439	2.85764	1.64626e-09	3.26401	up											BDLA_00002875	32.4906	26.7926	44.7885	108.914	116.09	97.943	1.91856e-07	-2.01193	down	BDLA_00004620	2.9336	1.94243	2.11889	0	0	0	0.00665065	5.20258	up	BDLA_00005436	65.1252	79.9228	83.3541	2.98468	5.30991	8.25686	1.42714e-13	3.44669	up
BDLA_00002185	18.4876	22.1634	26.3097	9.98522	5.47352	12.0457	0.0033614	1.35992	up											BDLA_00002877	48.0835	65.0931	55.3588	20.4431	15.7845	20.8574	0.0177041	1.14261	up	BDLA_00004638	16.524	10.242	11.6633	64.9149	62.3963	115.604	2.22344e-05	-2.447	down	BDLA_00005447	3.03225	2.67753	6.33148	0	0.441132	0	0.0163575	4.20171	up
BDLA_00002187	6.24765	6.94441	4.77863	16.6454	23.1123	18.1877	0.00304528	-1.58098	down											BDLA_00002882	102.007	126.49	97.0356	184.615	227.513	165.423	4.68936e-05	-1.22467	down	BDLA_00004642	8.8514	10.3143	11.0581	20.214	27.0738	43.6516	0.000751501	-1.42298	down	BDLA_00005450	49.5385	40.4975	43.0623	18.9875	11.9618	17.3001	2.69418e-06	1.19235	up
BDLA_00002189	31.5018	19.101	19.0807	67.0619	46.94	58.1721	0.000509479	-1.19898	down											BDLA_00002883	777.297	790.965	796.44	1272.36	1378.85	1533.93	5.82299e-11	-1.23828	down	BDLA_00004647	42.2951	39.5497	38.8739	2.70809	0	0	1.81282e-08	5.57397	up	BDLA_00005452	10.5742	15.7733	21.5597	2.96615	4.69933	4.91243	0.00238095	1.63165	up
BDLA_00002192	37.3109	42.2792	46.8032	12.369	11.7225	14.4424	5.50505e-06	1.78989	up											BDLA_00002886	36.3004	31.4896	37.6741	1.53499	0	2.46822	9.47855e-10	4.23334	up	BDLA_00004648	45.7755	50.872	50.3494	0	0	0	2.14438e-09	7.97141	up	BDLA_00005464	12.0665	15.1219	16.2612	0.812231	4.77376	4.69703	0.00665246	1.75567	up
BDLA_00002193	2.1515	1.92943	0.601844	0	0	0	0.0189594	5.44356	up											BDLA_00002888	5.85642	0	3.14868	27.0613	16.2041	32.1407	0.00169348	-3.43534	down	BDLA_00004649	38.1485	58.8631	49.9696	0	0	0	6.80926e-06	6.67474	up	BDLA_00005479	13.4825	19.917	16.3163	2.4723	2.0028	3.46032	1.25567e-06	2.32132	up
BDLA_00002198	45.66	40.2913	63.1936	89.3661	105.636	125.407	0.0067216	-1.01333	down											BDLA_00002896	78.591	57.5729	55.8285	5.02826	2.85652	4.56456	1.58385e-11	3.49911	up	BDLA_00004650	41.7092	43.3812	34.5882	0	0	0	8.81977e-08	7.38859	up	BDLA_00005481	20.7323	13.0788	11.3016	0	3.79257	2.75032	0.00146018	2.44797	up
BDLA_00002199	56.0791	71.2571	59.058	4.77829	17.2643	7.6169	5.38815e-08	2.71138	up											BDLA_00002897	0	22.2603	17.4721	70.4294	59.8348	44.7023	0.00537308	-2.47102	down	BDLA_00004651	5.4488	8.83692	5.4817	0	0	0	0.00759723	5.16713	up	BDLA_00005486	48.589	41.3522	48.9094	15.2281	16.9059	10.3035	0.00352449	1.41664	up
BDLA_00002200	599.222	505.686	476.741	92.4688	80.4549	60.4722	5.99769e-28	2.8536	up											BDLA_00002906	75.6838	86.6483	81.634	19.153	31.1617	18.3271	2.68723e-05	1.40811	up	BDLA_00004655	43.308	38.9029	45.2217	0	0	0	8.53058e-11	8.46827	up	BDLA_00005496	23.4351	20.4149	19.9073	8.5693	8.57126	8.98642	0.0172688	1.00389	up
BDLA_00002203	18.3087	9.25842	10.5247	3.05254	3.14756	4.03387	0.0153899	1.92977	up											BDLA_00002907	39.2984	37.5938	50.386	4.35643	13.6858	12.9354	0.0102246	1.60287	up	BDLA_00004656	72.581	92.93	60.8264	7.27748	0	4.42892	7.39482e-06	4.04792	up	BDLA_00005497	24.234	16.5781	20.2743	8.54408	3.38378	7.4314	0.00139901	1.37488	up
BDLA_00002204	70.8514	90.1915	70.3787	32.0735	32.405	39.6012	0.0138409	1.22075	up											BDLA_00002908	49.9021	37.4953	61.4552	163.519	135.233	178.464	9.80932e-08	-2.06536	down	BDLA_00004657	5.35456	21.1243	12.2028	0	0	0	0.000173389	6.16977	up	BDLA_00005499	22.9708	32.8527	22.2376	5.01431	3.70377	4.13939	0.0443187	2.15634	up
BDLA_00002205	16.451	37.7103	9.85314	214.146	275.506	233.063	1.99394e-18	-3.38063	down											BDLA_00002910	14.702	8.21102	24.9114	118.27	90.7881	106.39	4.11983e-11	-3.11681	down	BDLA_00004661	892.343	1125.4	939.838	0	0	0	5.95467e-18	10.7464	up	BDLA_00005530	29.4433	25.9454	21.9555	11.6018	5.37376	12.3702	0.00631928	1.11956	up
BDLA_00002212	1.37575	0	0	231.569	232.308	229.249	2.32396e-12	-8.84941	down											BDLA_00002911	38.6969	80.4643	28.5861	12.6752	14.6519	2.33059	0.0108315	1.89603	up	BDLA_00004662	11.9127	13.0453	9.94208	0	0	0	2.73784e-08	7.57961	up	BDLA_00005533	266.121	254.972	241.082	42.8624	54.9809	31.9058	1.64355e-22	2.26907	up
BDLA_00002213	4.49373	1.14089	0.980949	223.009	254.336	280.619	6.56602e-76	-6.64232	down											BDLA_00002928	30.0762	17.0504	25.4445	8.02845	6.40303	7.97996	0.0119762	1.27924	up	BDLA_00004664	43.1831	34.7888	36.8974	17.7779	18.7198	9.41183	0.0015253	1.4237	up	BDLA_00005534	59.3823	54.8906	40.8832	24.3064	22.5842	16.3002	0.0014643	1.02113	up
BDLA_00002214	0	0	0.441095	2.09899	6.0421	10.1694	0.00578839	-5.27474	down											BDLA_00002929	8.18707	3.48308	5.02766	0.800429	0	0.484694	0.013321	3.22214	up	BDLA_00004665	71.8721	85.2278	79.5754	7.87873	2.73974	23.9407	3.66413e-07	2.84607	up	BDLA_00005537	133.816	114.401	104.431	26.5244	3.55907	14.9412	1.408e-08	2.68171	up
BDLA_00002221	225.784	242.68	170.504	1068.68	1106.19	1086.95	2.62927e-50	-2.25711	down											BDLA_00002951	1.70034	20.2752	6.76452	28.5568	28.0933	31.5618	0.0178342	-1.94755	down	BDLA_00004674	72.0644	98.2591	84.4442	37.8479	10.4793	31.3003	4.17493e-05	1.79458	up	BDLA_00005542	54.1256	68.8905	52.5487	12.2596	16.7363	10.8689	7.06249e-07	1.85114	up
BDLA_00002222	50.2634	50.711	60.3859	138.372	91.0589	123.766	9.06607e-05	-1.03308	down											BDLA_00002953	7.41407	0	0	14.4957	30.3259	38.9755	0.00300848	-3.92217	down	BDLA_00004676	557.807	569.002	548.229	180.935	164.361	100.936	2.15713e-33	2.03715	up	BDLA_00005550	7.87422	9.64532	14.0265	1.46239	4.73865	5.52773	0.0477656	1.12101	up
BDLA_00002223	2.733	2.13952	0.58152	10.8911	16.35	8.80315	0.00473557	-2.58071	down											BDLA_00002960	0	0	0	7.63003	6.11357	1.90829	0.00346894	-5.7107	down	BDLA_00004723	54.2167	41.2888	39.2524	20.9137	16.504	11.3233	1.7963e-05	1.57691	up	BDLA_00005555	451.946	437.247	364.673	168.985	170.568	127.861	2.27176e-15	1.15151	up
BDLA_00002225	33.5421	52.3587	55.748	115.246	104.603	156.168	0.00015683	-1.31437	down											BDLA_00002967	44.748	21.7792	1.60994	60.2714	50.9481	60.1379	0.0226019	-1.6971	down	BDLA_00004750	0	0	5.24013	21.6372	39.5542	17.5585	0.00265115	-3.65502	down	BDLA_00005590	21.7996	16.3986	18.7867	8.36559	8.17013	4.89138	0.00550384	1.12512	up
BDLA_00002227	19.8775	17.34	31.5249	8.74579	5.96012	12.709	0.00171383	1.39773	up											BDLA_00002968	102.032	103.789	84.7643	457.536	456.503	521.501	1.97443e-48	-2.7042	down	BDLA_00004790	2.88502	4.05757	0.387607	14.9493	24.6122	17.9872	4.6585e-05	-2.80633	down	BDLA_00005591	98.9191	124.009	101.728	31.7869	27.108	16.7298	1.71404e-13	1.82561	up
BDLA_00002234	68.3522	103.591	114.027	24.192	24.3955	28.3771	5.48029e-09	1.97215	up											BDLA_00002970	6.17323	14.2188	4.64225	0	0	0.627547	0.0106453	4.48626	up	BDLA_00004791	123.53	158.469	143.874	49.8853	49.1809	86.0126	8.53756e-06	1.33949	up	BDLA_00005619	12.7839	9.96174	13.6408	2.78192	7.05332	4.54227	0.0495468	1.05156	up
BDLA_00002235	49.5846	113.795	85.3448	5.82195	0.59985	2.64726	3.63923e-19	4.77332	up											BDLA_00002979	52.8907	61.4245	54.6328	23.0174	21.2886	18.5707	0.0170877	1.01807	up	BDLA_00004797	43.8427	53.8573	54.2746	12.8746	19.894	1.8296	5.76508e-06	2.23872	up	BDLA_00005626	28.6881	27.2315	29.65	7.15778	14.3043	7.47645	0.0132146	1.25751	up
BDLA_00002236	4.04786	4.4842	3.32566	20.4479	21.4039	23.6353	0.000690833	-2.2894	down											BDLA_00002981	112.291	88.0056	129.162	43.0042	28.4338	32.8415	0.000162372	1.2532	up	BDLA_00004807	250.858	271.258	222.523	28.4934	25.7335	12.3477	5.88789e-49	3.5796	up	BDLA_00005634	18.3583	7.85387	10.0975	0	0	2.82443	0.00210049	3.32511	up
BDLA_00002243	1.1447	0.870627	2.17604	6.46406	7.8171	5.67236	0.0122352	-2.08352	down											BDLA_00002994	178.547	175.305	117.764	25.9214	25.4034	23.1217	1.4389e-09	2.24006	up	BDLA_00004808	18.1919	11.5837	14.6986	0	0	0	0.00537034	5.26077	up	BDLA_00005640	9.00527	7.89487	7.45793	4.84107	2.4729	1.84346	0.0272354	1.14258	up
BDLA_00002244	150.471	163.751	139.871	78.442	54.3406	90.6137	1.25968e-05	1.10916	up											BDLA_00002995	45.0915	62.4187	51.1167	528.99	479.662	564.383	1.65655e-43	-3.69165	down	BDLA_00004814	21.2214	41.9298	28.2693	59.7131	83.8139	130.745	0.000221264	-1.43697	down	BDLA_00005642	3.82006	2.12632	12.1442	1.15361	0.670488	0	0.0402067	2.9108	up
BDLA_00002247	29.6887	16.5528	14.0064	76.535	82.6206	62.3373	3.54471e-05	-1.7734	down											BDLA_00002997	0	10.2471	0	29.0552	10.6478	17.9355	0.0270438	-2.80759	down	BDLA_00004823	45.6188	47.8502	55.4969	32.3734	20.453	25.6752	3.37261e-05	1.05572	up	BDLA_00005645	118.593	108.798	112.066	10.9698	19.2446	11.5251	3.52683e-33	2.7408	up
BDLA_00002250	22.4437	17.2884	18.9976	242.385	266.688	236.783	4.30497e-70	-3.56339	down											BDLA_00003001	96.6483	52.2492	73.5398	27.3991	31.1506	20.9306	0.000596808	1.07828	up	BDLA_00004842	206.053	208.656	201.335	81.8918	72.7299	127.47	2.66368e-07	1.26491	up	BDLA_00005649	1042.31	1008.19	988.795	297.973	288.177	282.314	1.10784e-103	1.53427	up
BDLA_00002252	5.378	8.06044	6.3641	24.4814	20.5508	58.1598	0.00119055	-2.26583	down											BDLA_00003006	4.73359	0	5.91664	13.7733	12.5852	17.0527	0.0132521	-2.4579	down	BDLA_00004844	65.9049	67.4341	55.8421	111.169	161.919	157.311	0.000215295	-1.04871	down	BDLA_00005650	21.0406	40.1249	38.8596	16.5829	1.8846	14.6888	0.0252848	1.31212	up
BDLA_00002253	19.0064	17.9714	9.46565	6.88645	8.86729	4.86364	0.0333379	1.25568	up											BDLA_00003011	25.3167	7.94456	11.2552	37.7106	46.7998	48.1558	0.000816641	-1.95694	down	BDLA_00004846	48.2146	67.947	79.3028	32.7109	24.6738	15.15	0.000242958	1.53967	up	BDLA_00005653	114.441	110.614	114.636	49.9519	43.3845	40.1681	4.03016e-09	1.07443	up
BDLA_00002255	21.2754	14.2693	17.8075	44.1777	44.4528	55.0916	0.000254075	-1.33807	down											BDLA_00003012	26.1274	7.26191	25.3925	40.7501	44.4936	52.12	0.00460106	-1.61067	down	BDLA_00004848	285.962	274.576	318.033	871.332	822.152	952.784	1.17677e-32	-1.44542	down	BDLA_00005662	39.3744	26.0666	33.428	1.08345	11.1986	1.27295	0.00589541	2.43329	up
BDLA_00002258	1.45111	0	0.504314	26.865	17.2563	4.16503	2.36972e-06	-4.50427	down											BDLA_00003019	639.791	705.505	636.417	1419.99	1350.94	1566.84	2.3472e-13	-1.54125	down	BDLA_00004850	122.203	134.885	130.351	59.8203	68.0362	61.043	3.34384e-12	1.17112	up	BDLA_00005675	30.81	22.3087	28.9104	3.13855	4.92656	0.674174	0.0011545	2.86658	up
BDLA_00002259	0	3.45546	0	7.98248	9.34379	17.4211	0.0103385	-3.25401	down											BDLA_00003021	19.8114	3.42383	27.1821	141.513	88.3432	115.519	7.15059e-06	-3.02171	down	BDLA_00004852	69.124	43.859	45.5588	11.1923	24.5375	18.9769	1.72797e-05	1.67864	up	BDLA_00005679	166.88	175.16	196.67	57.2065	28.1063	27.4534	2.8234e-12	1.98548	up
BDLA_00002260	16.3082	23.0506	1.78486	171.74	186.99	215.372	1.34392e-12	-3.62889	down											BDLA_00003025	41.8989	71.6797	105.563	29.4965	17.7844	17.03	0.00722053	1.36517	up	BDLA_00004864	507.952	516.774	432.117	77.3287	87.8264	103.99	5.11174e-16	2.54092	up	BDLA_00005680	10.0144	7.52033	6.92961	4.39952	1.07466	1.33632	0.00707946	1.58876	up
BDLA_00002265	5.54194	3.4721	4.13256	1.96357	0.311885	0.90275	0.015929	2.05514	up											BDLA_00003041	60.7455	50.6092	64.252	12.4447	14.5024	14.0884	0.000638082	1.66808	up	BDLA_00004871	4.22719	3.71464	9.18395	37.9753	30.8749	38.2562	1.29822e-05	-2.48414	down	BDLA_00005695	22.505	22.9301	18.2503	1.25782	0	0.594742	2.84219e-08	4.68607	up
BDLA_00002273	127.434	110.554	110.274	282.609	225.837	256.885	0.000245259	-1.03909	down											BDLA_00003042	122.466	155.806	155.991	18.4954	22.4731	7.11573	1.5594e-12	2.77062	up	BDLA_00004875	42.8301	40.978	40.4014	81.3545	131.266	210.489	2.47851e-06	-1.62042	down	BDLA_00005710	222.313	251.781	237.866	61.5788	71.6537	38.749	2.49267e-23	1.77863	up
BDLA_00002274	8.92566	28.3303	27.1438	89.6496	64.7554	97.7666	7.73299e-05	-1.85924	down											BDLA_00003044	0	7.07577	11.519	38.8853	23.5455	54.1552	0.00157286	-2.99686	down	BDLA_00004880	13.5685	6.03285	4.10941	73.2894	37.3659	29.7472	0.00152319	-2.40767	down	BDLA_00005717	232	208.479	225.652	83.5826	91.202	81.0726	1.87916e-24	1.10656	up
BDLA_00002277	2.94131	1.199	3.88806	56.8013	56.4104	57.6485	5.121e-18	-4.18779	down											BDLA_00003048	26.5997	40.6587	0	228.087	233.925	233.177	0.00926812	-3.74645	down	BDLA_00004882	13.186	16.5296	33.3668	2.86115	0	0	0.00436275	4.32683	up	BDLA_00005720	26.3951	31.6257	23.434	11.1875	12.1957	7.42344	0.00826235	1.11297	up
BDLA_00002278	28.273	37.7607	29.5124	20.503	10.4655	13.7955	0.000869621	1.19166	up											BDLA_00003049	67.9268	57.8676	47.6509	9.0248	18.9492	15.6014	5.76564e-05	1.56871	up	BDLA_00004895	149.888	174.196	157.754	577.836	398.363	455.189	5.09739e-12	-1.42959	down	BDLA_00005749	16.514	23.4616	21.9116	1.49441	1.75443	2.31445	1.79223e-08	3.08962	up
BDLA_00002281	735.348	760.432	697.741	108.957	75.7091	106.797	2.00671e-118	3.0017	up											BDLA_00003061	20.7245	34.8152	13.0026	7.57375	5.07655	5.27408	0.00818564	1.52504	up	BDLA_00004896	162.286	141.198	171.586	25.5579	57.794	23.3479	1.12444e-13	2.27661	up	BDLA_00005750	88.4936	79.2464	56.5564	22.1763	6.80476	31.5809	0.00551681	1.58767	up
BDLA_00002283	65.8777	79.9225	76.2472	14.2253	20.3559	17.0213	1.17226e-08	2.18353	up											BDLA_00003063	32.6388	34.0025	44.9032	80.8339	115.875	112.01	0.00023556	-1.8617	down	BDLA_00004937	592.846	675.87	739.686	328.148	291.103	350.358	2.7571e-34	1.19347	up	BDLA_00005754	144.612	152.371	132.846	11.2181	7.58558	13.1625	9.98638e-11	3.40542	up
BDLA_00002292	1.60062	12.7947	11.9333	27.4554	17.8783	36.166	0.0495986	-1.50903	down											BDLA_00003064	39.0932	52.3193	43.2019	73.7594	86.181	59.6621	0.00915283	-1.10191	down	BDLA_00004965	521.647	516.717	514.302	1113.49	1243.12	1305.58	3.38237e-27	-1.09443	down	BDLA_00005762	7.88597	10.6073	7.06803	0	0	0	2.05483e-06	7.18548	up
BDLA_00002296	14.0949	18.4661	17.6547	47.2021	45.9007	41.4693	0.000489584	-1.32311	down											BDLA_00003065	29.8495	35.7018	13.9151	82.7787	72.2859	62.6294	5.51589e-05	-1.8242	down	BDLA_00004974	6.15796	6.93642	6.00779	72.9795	59.032	53.8081	7.84983e-24	-3.13526	down	BDLA_00005772	2.66553	2.40651	2.04987	0	0	0	0.012662	5.3382	up
BDLA_00002297	37.0125	32.6638	30.5389	11.3336	15.2531	13.964	0.00131051	1.38302	up											BDLA_00003077	452.912	272.109	452.792	603.642	663.579	710.578	2.2984e-08	-1.1634	down	BDLA_00004986	39.9732	10.8723	14.8292	101.513	67.5423	61.1394	0.00280115	-1.67089	down	BDLA_00005788	362.78	428.626	462.128	0	6.30025	11.5584	3.53966e-06	5.81327	up
BDLA_00002301	50.989	56.7957	47.6506	16.197	11.7278	23.074	1.30928e-07	1.68393	up											BDLA_00003078	50.1481	54.4177	59.2106	0	0	2.39628	0.00563691	5.51629	up	BDLA_00004996	5.13818	2.85624	4.55598	18.2202	23.6106	13.2341	0.000110182	-1.99775	down	BDLA_00005803	30.9807	18.7538	27.3955	4.31623	1.0539	1.66719	2.50304e-13	3.18051	up
BDLA_00002310	11.3189	10.1826	12.0199	3.32504	4.74875	1.16125	0.000330834	1.93206	up											BDLA_00003082	521.155	550.269	562.544	1452.77	1416.73	1222.8	3.22697e-38	-1.73579	down	BDLA_00004998	23.3318	23.5294	48.1756	11.3214	0	9.3578	0.00186809	2.25426	up	BDLA_00005813	81.6907	98.9545	117.011	2.03446	0	3.50043	1.48212e-23	5.29138	up
BDLA_00002312	56.1721	68.3056	52.0225	20.9717	7.44554	4.30044	7.02097e-08	2.52531	up											BDLA_00003084	8.66037	9.04503	11.6596	3.05113	1.25156	1.06988	0.00170734	2.02292	up	BDLA_00005001	43.4417	51.0122	45.3129	17.6457	18.1549	9.72155	8.28799e-06	1.70112	up	BDLA_00005818	13.376	9.0893	5.95418	1.81564	0	1.54286	0.0422683	2.65086	up
BDLA_00002315	29.7733	43.66	29.5324	7.78247	7.55187	9.47314	2.30245e-07	2.11921	up											BDLA_00003085	518.496	481.394	400.269	638.025	803.849	780.982	7.57855e-10	-1.08064	down	BDLA_00005015	9.03951	10.5974	13.365	0	2.84677	1.57085	0.00389021	2.99826	up	BDLA_00005819	2.57791	3.08902	4.02206	1.05542	0.29492	0.377857	3.25293e-05	2.18831	up
BDLA_00002316	21.4203	23.7931	16.985	0	0	0	6.89255e-10	8.47591	up											BDLA_00003088	16.7776	12.7795	28.3307	88.5367	77.5661	41.7145	2.6176e-05	-2.22063	down	BDLA_00005019	71.9138	71.2902	96.8229	11.5808	8.18724	16.2406	4.33633e-13	2.82803	up	BDLA_00005855	1244.63	1298.29	1317.84	493.193	497.129	495.497	6.87565e-57	1.10426	up
BDLA_00002317	0.564894	9.81946	5.72843	37.996	44.3134	37.8354	3.15981e-06	-2.79608	down											BDLA_00003090	74.6498	107.206	110.435	10.9679	18.0297	4.59394	1.95667e-09	2.70625	up	BDLA_00005021	83.7362	98.8383	94.0268	1.25348	6.48053	0	0.000239971	5.2643	up	BDLA_00005857	11.2031	7.8058	7.18371	0	0	0	7.07004e-05	6.56662	up
BDLA_00002323	12.9521	21.9824	19.6374	9.05216	6.1404	8.85722	0.0424837	1.24022	up											BDLA_00003097	26.6412	15.9888	21.3661	5.94119	2.59069	5.86155	0.00870649	1.75077	up	BDLA_00005025	173.987	216.683	157.91	321.082	560.087	342.725	0.00354576	-1.01948	down	BDLA_00005860	114.192	136.921	169.638	45.9108	43.1638	47.9904	5.25821e-10	1.3413	up
BDLA_00002324	425.973	400.295	488.834	137.187	118.777	97.6296	7.91264e-46	1.98975	up											BDLA_00003105	77.2982	12.759	97.2833	182.602	224.394	227.937	0.000731178	-2.149	down	BDLA_00005052	477.801	565.861	598.347	1246.84	1244.04	1170.02	1.47187e-16	-1.01466	down	BDLA_00005875	87.1668	108.117	65.3562	5.9173	14.6421	9.30031	0.000277543	2.75579	up
BDLA_00002327	4.06714	1.09012	0	181.233	174.679	196.668	1.85674e-08	-6.51548	down											BDLA_00003109	42.2193	35.5777	28.6709	43.926	48.0289	69.9428	0.0444223	-1.00715	down	BDLA_00005053	9.55211	3.905	22.3197	96.201	41.3224	49.9873	0.00152573	-2.20069	down	BDLA_00005885	2.87935	1.60665	2.40528	0	0.269623	0	0.0474484	4.30008	up
BDLA_00002329	8.73616	10.6968	8.98165	20.1571	17.0124	38.3937	0.00654379	-1.32218	down											BDLA_00003115	41.6293	66.4272	41.9856	18.1327	7.32775	16.7982	0.000841523	1.41619	up	BDLA_00005064	372.491	315.689	310.807	743.477	822.425	643.562	2.30075e-17	-1.00277	down	BDLA_00005901	7.06005	23.6546	8.30688	0	0	0	0.00336892	5.78325	up
BDLA_00002332	48.0454	37.9942	33.071	18.1971	12.9715	27.4062	0.00559865	1.10771	up											BDLA_00003122	19.6363	22.1067	35.0601	2.61266	3.30755	1.52528	8.31822e-07	2.915	up	BDLA_00005079	9.83591	10.7641	15.0232	0	0	0	0.00135024	5.61947	up	BDLA_00005902	35.9356	35.5067	27.5162	6.97911	16.1973	9.2524	0.0109174	1.30187	up
BDLA_00002334	108.691	94.6744	92.4063	525.481	391.929	387.496	1.63961e-14	-2.03206	down											BDLA_00003124	41.631	45.2876	87.9949	19.4676	12.8897	9.67362	0.000239262	1.65116	up	BDLA_00005081	551.913	508.492	503.985	206.764	199.971	219.566	4.88095e-28	1.46086	up	BDLA_00005915	8.22062	7.49352	9.04402	1.92364	2.31583	0.412164	0.000949016	2.08441	up
BDLA_00002335	6.31483	6.06839	9.30542	0	0.390648	0	2.96196e-05	5.74829	up											BDLA_00003125	58.063	34.1458	31.6884	7.98862	8.30099	5.56942	0.000213718	2.07814	up	BDLA_00005088	27.0222	28.1079	45.7338	13.8635	9.7807	9.19365	1.87727e-07	1.74181	up	BDLA_00005918	15.5555	18.6612	14.4738	7.549	4.70019	4.79415	0.0200776	1.23056	up
BDLA_00002338	0	0.29131	0	20.0364	17.2114	27.6061	2.58137e-08	-6.80114	down											BDLA_00003132	35.9022	21.3495	29.5848	100.802	101.034	114.128	0.000233891	-2.22044	down	BDLA_00005094	29.3344	34.7285	29.0947	124.246	118.477	131.368	1.78548e-30	-1.86032	down	BDLA_00005921	33.556	28.5018	30.7524	5.94803	10.0076	5.7546	8.30069e-06	1.79401	up
BDLA_00002339	6.55329	7.05251	1.8355	19.9365	17.3149	17.059	0.000791514	-1.70211	down											BDLA_00003137	16.8009	5.07538	23.5347	51.1166	91.6964	49.2154	0.0029094	-2.46016	down	BDLA_00005107	37.585	21.9204	17.42	7.50871	7.41053	9.95179	0.00739823	1.70895	up	BDLA_00005926	3.13296	4.53374	8.59798	0	0	0	0.0166035	5.27947	up
BDLA_00002340	12.1493	15.4105	5.45384	0	0	0	0.000653947	6.35339	up											BDLA_00003139	51.5534	51.3035	38.8709	12.5799	8.51221	8.37135	1.22559e-05	1.85762	up	BDLA_00005135	28.7289	29.1716	26.9818	13.1647	8.79072	8.51978	0.00438485	1.58671	up	BDLA_00005934	70.5267	73.8915	61.2364	20.4078	14.6179	35.4609	7.38301e-05	1.25846	up
BDLA_00002341	78.8057	56.6143	68.8123	16.145	8.34665	5.89133	1.13523e-08	2.81394	up											BDLA_00003141	128.689	297.822	112.847	1844.65	1799.5	1957.39	2.76316e-17	-3.78086	down	BDLA_00005137	493.998	369.171	338.432	198.974	171.759	228.252	0.000134341	1.14226	up	BDLA_00005936	9.4155	10.3393	23.3284	0	0	0	0.000458125	6.23907	up
BDLA_00002344	24.5961	38.3673	47.4546	19.8143	17.5362	8.80489	0.0111282	1.32772	up											BDLA_00003145	140.667	154.486	111.111	323.102	243.813	267.774	0.000614109	-1.43314	down	BDLA_00005142	116.971	101.662	118.048	29.2834	55.7167	46.3319	1.91127e-09	1.49015	up	BDLA_00005943	40.8699	42.1768	40.3701	13.4678	8.31789	11.3339	2.76756e-13	1.61958	up
BDLA_00002345	10.4467	19.9281	15.9497	0	3.37956	2.23042	0.00175478	3.00181	up											BDLA_00003151	1.01505	2.07985	7.01804	7.82459	14.8458	20.6538	0.0334944	-2.45977	down	BDLA_00005149	13.4927	21.5461	10.2345	50.2959	53.7269	56.8011	0.00103182	-1.65583	down	BDLA_00005944	4.39421	3.0219	4.75609	2.01158	0.804547	0.61528	0.0213457	1.57571	up
BDLA_00002347	46.7946	31.9974	37.615	14.3408	5.84823	20.127	0.000766793	1.6059	up											BDLA_00003152	53.6503	84.7627	96.8224	150.789	152.407	121.975	9.00442e-07	-1.26214	down	BDLA_00005164	108.392	105.539	134.424	15.2824	16.2799	21.9503	2.001e-23	2.83999	up	BDLA_00005984	6.2926	9.5799	16.8903	0	0	2.1745	0.0104182	3.47138	up
BDLA_00002352	7.40954	12.7023	10.0914	1.37472	0	1.9283	0.00187613	3.15659	up											BDLA_00003153	30.64	37.9927	47.5383	59.6636	84.5937	64.9747	0.00194165	-1.25411	down	BDLA_00005187	74.2238	76.5129	84.5423	18.4368	33.3855	50.8539	6.63862e-05	1.33158	up	BDLA_00005992	17.9323	23.7277	28.9659	7.8287	1.43592	0.869365	0.00143081	2.49484	up
BDLA_00002356	39.1505	58.6979	39.2384	3360.15	2995.8	3285.38	0	-6.03005	down											BDLA_00003154	765.162	983.255	979.721	159.377	181.174	149.407	7.35659e-43	2.06214	up	BDLA_00005199	29.0419	50.2705	24.2336	0	6.93011	0	7.63325e-05	3.75899	up	BDLA_00005993	111.69	142.733	149.83	4.46046	1.78235	1.63501	4.12924e-29	5.22244	up
BDLA_00002357	51.9705	59.9584	55.2469	28.6065	15.9518	25.3778	1.66982e-05	1.35222	up											BDLA_00003156	58.1444	57.8907	45.334	14.7987	17.7925	18.1553	3.55371e-05	1.25498	up	BDLA_00005208	46.9381	14.9745	36.8321	99.6105	102.877	110.414	9.58164e-05	-1.51214	down	BDLA_00005995	7.80178	8.85107	3.93113	0	1.22893	0.626206	0.017455	3.02851	up
BDLA_00002369	6.25365	5.72475	8.98669	12.1605	19.8105	23.5984	0.00116621	-1.31974	down											BDLA_00003179	25.0367	56.4295	74.363	16.2232	17.2096	14.2609	0.0158333	1.28429	up	BDLA_00005216	246.674	198.224	103.772	977.58	1024.12	1258.41	8.64032e-22	-2.42998	down	BDLA_00005996	50.4705	36.0146	55.6101	2.98883	3.28011	6.40889	3.41651e-06	3.0536	up
BDLA_00002370	1736.33	1706.87	1942.42	879.479	878.834	707.214	1.79829e-29	1.22082	up											BDLA_00003183	32.6769	20.2794	12.105	7.31003	6.2655	5.44177	0.0182312	1.36571	up	BDLA_00005217	114.67	140.911	117.633	30.2295	50.483	28.6251	8.17348e-21	1.89661	up	BDLA_00006000	34.5751	16.6054	39.0797	3.55594	2.20433	2.51079	4.12043e-09	3.16204	up
BDLA_00002371	2652.81	2856.27	2871.4	157.553	106.15	122.698	0	4.53367	up											BDLA_00003185	60.1825	72.6597	55.4318	125.856	158.889	117.411	4.11866e-06	-1.49663	down	BDLA_00005219	89.1341	102.458	114.469	54.8258	13.3252	40.2177	7.40572e-06	1.62774	up	BDLA_00006009	220.424	220.428	194.342	49.4648	50.3373	40.5452	7.19567e-22	1.90126	up
BDLA_00002375	10.7683	16.1762	18.5786	1.81129	2.85815	1.96192	1.5139e-08	2.82274	up											BDLA_00003189	100.831	128.686	185.945	398.452	417.868	381.756	2.89223e-20	-1.94295	down	BDLA_00005221	81.95	74.0686	52.3569	15.685	18.7332	26.9585	4.53426e-11	1.89267	up	BDLA_00006018	6.02917	15.692	8.48914	0	1.14109	1.16105	0.000799947	3.39213	up
BDLA_00002376	67.9615	98.5282	84.7525	24.4061	31.9609	33.709	2.27439e-10	1.5591	up											BDLA_00003190	797.205	710.496	834.847	1347.07	1310.39	1196.19	1.50013e-21	-1.12909	down	BDLA_00005247	39.9712	39.001	41.9633	10.7823	16.9133	25.2328	0.00524925	1.31526	up	BDLA_00006020	4.69739	1.69676	1.54981	0	0	0	0.00869978	5.50477	up
BDLA_00002378	27.2026	19.807	19.5152	2.50163	4.30837	4.36256	1.49628e-10	2.62816	up											BDLA_00003199	546.831	544.864	321.931	948.619	1122.75	1109.92	8.64318e-15	-1.58218	down	BDLA_00005270	18.3236	21.9694	20.2451	58.5742	53.0243	50.0088	0.000923628	-1.2779	down	BDLA_00006039	8.6665	10.9076	6.4838	0.529157	2.29546	1.52321	0.020045	2.22205	up
BDLA_00002382	3.35458	5.30992	7.94281	29.4016	24.6285	41.0825	0.00645197	-2.37883	down											BDLA_00003203	8.93877	4.69774	5.20603	23.8976	21.747	13.4742	0.0387566	-1.90557	down	BDLA_00005271	41.8924	37.1443	36.8379	194.203	192.059	142.648	1.32587e-22	-2.04737	down	BDLA_00006041	66.2357	43.3113	52.99	22.0752	26.7057	15.5478	0.0293512	1.05852	up
BDLA_00002383	1779.86	1902.52	1723.01	224.218	171.526	211.618	5.395e-150	3.24559	up											BDLA_00003205	131.4	176.701	170.807	40.2777	34.345	30.5424	5.30938e-14	1.78028	up	BDLA_00005281	20.6357	21.6988	17.929	63.8391	67.6775	50.734	9.29466e-06	-1.44713	down	BDLA_00006045	31.1558	34.1744	24.0217	12.3498	13.3637	9.45544	0.00141622	1.06726	up
BDLA_00002384	9.85785	5.01032	19.7599	2.76709	2.56646	1.24609	0.0011176	2.4455	up											BDLA_00003208	419.297	319.366	425.167	1004.37	919.259	1137.57	1.13641e-24	-1.80787	down	BDLA_00005283	4.91066	4.56675	1.93233	16.1001	29.751	15.1482	0.00578329	-2.20219	down	BDLA_00006056	10.3571	11.7065	13.2571	2.68207	0	0	0.00505421	3.43551	up
BDLA_00002385	20.1831	24.8721	20.3339	107.367	93.5596	82.7231	7.51125e-16	-2.01402	down											BDLA_00003212	89.6248	107.318	84.3806	158.995	219.855	219.211	0.000111462	-1.48987	down	BDLA_00005284	321.276	344.307	268.256	165.217	175.915	108.772	3.67126e-06	1.17142	up	BDLA_00006057	23.8591	36.0258	25.8696	2.09012	6.59472	6.37039	2.08156e-05	2.19891	up
BDLA_00002386	4.91014	9.44778	9.60171	96.6503	76.6546	73.0195	2.45367e-12	-3.20111	down											BDLA_00003213	34.1197	40.4734	47.2387	12.3217	11.7314	13.036	0.00754711	1.28505	up	BDLA_00005286	10.5291	28.8514	21.9249	66.574	152.074	65.8068	0.00109939	-2.06229	down	BDLA_00006062	14.2326	8.85757	9.36707	0	0	1.23707	0.00212748	4.24928	up
BDLA_00002388	191.818	187.97	191.053	73.816	51.5802	72.4469	2.00485e-13	1.61609	up											BDLA_00003221	1609.54	1383.48	1526.89	2416.23	2309.47	2449.95	3.49598e-19	-1.08012	down	BDLA_00005287	17.1913	28.3897	21.7505	83.0957	66.3803	59.7088	0.000153569	-1.50155	down	BDLA_00006063	1287.35	1294.85	1223.71	204.646	138.617	179.324	1.81314e-50	2.59081	up
BDLA_00002389	20.3766	14.5574	13.4446	38.0796	37.3366	49.7525	0.00561147	-1.26881	down											BDLA_00003222	21.2774	34.0953	11.2268	71.4968	82.7908	86.8861	0.000516634	-2.21443	down	BDLA_00005293	70.712	76.1414	71.6334	495.205	538.046	496.228	4.85732e-61	-2.65919	down	BDLA_00006067	74.905	63.9915	74.6626	26.8303	22.3784	16.3127	1.05844e-12	1.43411	up
BDLA_00002390	55.7689	64.1239	49.4412	356.328	396.269	438.995	3.83904e-29	-2.71251	down											BDLA_00003229	371.544	312.251	382.928	51.4528	53.2399	54.3678	4.83013e-25	2.32289	up	BDLA_00005295	12.0272	7.92858	10.2328	103.081	56.7898	68.267	5.23333e-18	-2.76167	down	BDLA_00006069	88.422	107.426	89.1915	20.8638	28.9739	19.2146	8.78822e-14	1.75993	up
BDLA_00002391	44.6897	59.0276	68.3493	134.987	122.98	144.614	0.00223457	-1.13337	down											BDLA_00003233	143.538	146.355	90.0107	13.3779	5.31424	11.386	4.45401e-15	3.23741	up	BDLA_00005297	26.0589	20.1401	28.6723	73.1154	102.004	67.5364	2.01114e-09	-1.55113	down	BDLA_00006070	277.278	206.031	238.726	44.4816	18.1223	41.5267	4.55682e-25	2.51883	up
BDLA_00002396	5.48749	8.58679	9.04092	47.9446	40.216	37.2217	1.70573e-08	-2.33034	down											BDLA_00003236	73.9222	78.0581	88.7486	10.8365	5.61365	19.1023	3.2336e-08	2.33154	up	BDLA_00005310	56.9532	88.6393	77.3238	13.9324	27.0251	10.205	1.67757e-10	2.2284	up	BDLA_00006072	72.5694	46.1241	44.4679	27.0481	21.3926	13.5232	0.00766224	1.11938	up
BDLA_00002398	0	1.44795	1.05323	5.54319	7.04094	6.6072	0.0122128	-2.84728	down											BDLA_00003239	76.7714	70.004	73.2475	21.2186	31.9632	28.6448	0.000927107	1.00555	up	BDLA_00005316	59.9902	38.9322	61.9255	5.92705	3.89226	0	7.30433e-08	4.07872	up	BDLA_00006103	4.13285	6.80134	3.95037	0	0	0	0.00989564	5.42389	up
BDLA_00002402	15.3541	30.7829	30.6484	66.1709	53.3432	48.4087	0.00870647	-1.0329	down											BDLA_00003240	40.0899	19.34	32.5121	129.301	120.328	110.238	1.77144e-13	-2.35682	down	BDLA_00005324	37.3196	43.1845	48.3802	0	4.09767	1.6212	1.11889e-10	4.52452	up	BDLA_00006119	7.63557	13.9427	18.317	0	0	0	9.68149e-07	7.36194	up
BDLA_00002404	0	0	0	0.792925	1.29285	5.99566	0.0319159	-5.30372	down											BDLA_00003249	45.1891	48.6399	48.2664	13.7566	13.9531	11.2756	3.87737e-05	1.45234	up	BDLA_00005327	31.3192	27.6755	27.8103	15.3522	12.8029	18.3638	2.75817e-07	1.03707	up	BDLA_00006157	22.0987	19.351	25.7098	11.4348	6.53913	4.79946	0.00172598	1.29327	up
BDLA_00002406	0.78985	1.48445	0.198899	8.05255	2.48873	4.06569	0.00405671	-2.4108	down											BDLA_00003250	54.218	141.658	142.403	23.4336	6.41122	5.31117	7.54274e-05	2.84995	up	BDLA_00005336	1606.24	1525.82	1214.72	526.73	433.308	796.221	2.06442e-12	1.44994	up	BDLA_00006160	28.7632	24.2995	27.5367	11.8386	10.6383	9.8209	0.000936433	1.04033	up
BDLA_00002409	2.1657	1.10732	0	7.29952	11.3511	15.3797	0.00144558	-3.17267	down											BDLA_00003252	133.695	124.733	65.7511	930.219	733.709	892.455	2.56806e-41	-3.36026	down	BDLA_00005343	97.0268	70.6861	61.3049	389.647	326.664	432.132	2.07745e-36	-2.17998	down	BDLA_00006164	36.8422	41.9375	40.8121	15.5916	16.349	12.9057	5.71123e-06	1.13805	up
BDLA_00002412	17.8866	31.0256	14.3892	70.7494	66.0463	70.7992	3.74682e-05	-1.60991	down											BDLA_00003255	96.2117	72.3331	94.8445	17.2548	18.4701	21.7721	1.88618e-10	1.77351	up	BDLA_00005349	28.3355	51.838	34.1745	23.9943	20.1394	13.1537	0.00100344	1.1239	up	BDLA_00006165	20.05	13.2318	16.4426	2.72774	7.28419	4.44076	0.0127798	1.48544	up
BDLA_00002416	8.68102	9.76891	5.96127	0.600064	0	0	0.000516096	5.21991	up											BDLA_00003256	97.5257	152.06	145.597	292.566	301.474	277.168	2.62846e-13	-1.54671	down	BDLA_00005353	2456.64	2093.05	2183.55	0	0	0	2.83637e-23	12.2081	up	BDLA_00006186	17.4455	13.2978	25.4593	0	2.29999	5.12946	0.00124726	2.56981	up
BDLA_00002417	39.6465	40.213	44.6698	1.38091	0	0	5.83909e-11	6.56677	up											BDLA_00003257	11.5474	6.56908	8.87544	83.6163	108.14	104.042	2.47698e-06	-3.5144	down	BDLA_00005354	76.5542	86.7475	92.124	538.257	687.14	591.171	2.64526e-95	-2.68491	down	BDLA_00006188	9070.68	8113.24	8776.46	247.693	317.193	316.294	0	4.60039	up
BDLA_00002418	0	0	0	21.0935	12.6869	37.6318	0.000269633	-6.54309	down											BDLA_00003273	22.7967	6.76349	2.17937	27.7968	28.7779	31	0.0440712	-1.80457	down	BDLA_00005393	109.048	111.275	115	49.3617	48.601	38.4645	1.03445e-08	1.41903	up	BDLA_00006194	2498.8	2468.94	2415.26	44.0994	17.9947	27.0946	3.7028e-172	6.07473	up
BDLA_00002423	454.285	365.763	389.506	108.05	131.656	122.462	6.63078e-18	1.82564	up											BDLA_00003277	95.1861	59.8133	102.852	561.559	659.448	652.403	2.49819e-49	-3.26694	down	BDLA_00005398	268.232	249.613	198.103	478.011	601.09	654.176	2.31293e-09	-1.13285	down	BDLA_00006195	85.1135	120.525	92.5442	44.6981	48.6373	23.4371	0.000323944	1.08267	up
BDLA_00002426	0.591033	0.421385	1.07119	18.9999	38.6389	33.0686	1.25676e-11	-5.0483	down											BDLA_00003278	28.5543	33.1047	10.5482	225.676	191.108	220.459	1.02083e-25	-3.51711	down	BDLA_00005400	494.554	298.411	480.101	1051.1	1231.88	1160.05	1.95085e-08	-1.29138	down	BDLA_00006208	9.59242	5.95231	9.42931	1.40232	1.462	1.19213	0.0122576	2.27655	up
BDLA_00002428	9.26963	2.8345	13.2313	25.6085	44.8453	33.5811	0.000461925	-1.93213	down											BDLA_00003279	5.35587	24.3543	6.16937	65.3628	25.7322	62.3193	0.0175574	-2.28642	down	BDLA_00005416	55.9706	43.0419	65.455	169.639	181.163	140.44	6.84083e-11	-1.43642	down	BDLA_00006210	27.8054	42.3023	30.5744	0.796445	0.181226	1.42749	3.59215e-15	4.92933	up
BDLA_00002430	428.817	399.275	362.346	148.345	128.667	138.877	2.02402e-28	1.60919	up											BDLA_00003283	20.8687	12.482	15.0063	4.68649	4.34438	1.67869	0.0105662	1.75105	up	BDLA_00005421	22.9721	39.5796	35.1703	82.6509	131.663	165.812	0.00100344	-1.79144	down	BDLA_00006213	94.9711	64.9328	72.9141	20.5315	27.3816	45.5872	0.019189	1.01513	up
BDLA_00002433	5.89068	6.69131	0.582102	14.5984	16.4765	19.8119	0.0169782	-1.84991	down											BDLA_00003290	425.549	391.132	400.821	138.889	145.918	162.897	2.30577e-11	1.02738	up	BDLA_00005429	240.547	238.312	215.533	24.6646	17.7879	21.9066	1.23321e-32	3.55857	up	BDLA_00006221	19.0927	14.255	14.7565	0	0	0.6775	8.04525e-06	5.82208	up
BDLA_00002461	51.5958	69.2488	70.0396	12.8603	12.5409	7.58923	3.75407e-06	2.57071	up											BDLA_00003294	123.128	86.41	148.442	253.453	195.788	195.524	3.42966e-05	-1.26161	down	BDLA_00005436	52.6105	54.5068	52.917	7.25553	16.7498	3.96965	5.84809e-05	2.44517	up	BDLA_00006225	2.69182	5.64398	5.67188	0	0	0	0.0170409	5.25754	up
BDLA_00002464	15.5995	12.6181	17.1508	207.03	224.926	219.126	2.8104e-68	-3.73429	down											BDLA_00003297	266.905	484.201	563.89	219.569	167.439	106.052	0.0292046	1.0087	up	BDLA_00005439	68.7859	59.7022	56.5915	886.643	855.263	903.183	3.23642e-201	-3.69243	down	BDLA_00006226	7.71903	14.6895	4.35553	0	0	0	0.0295756	5.0794	up
BDLA_00002467	21.2999	34.5715	30.8052	2.01273	0	7.01248	0.0475641	3.32751	up											BDLA_00003298	36.1478	67.454	76.6787	104.915	127.399	118.87	0.00547557	-1.37302	down	BDLA_00005443	36.1768	33.5112	54.5604	354.561	311.345	395.793	7.94803e-54	-2.94229	down	BDLA_00006227	18.4617	15.2944	19.5216	0	1.52566	1.68604	2.50596e-08	3.70751	up
BDLA_00002475	18.9113	27.0823	30.6773	5.24709	2.43097	3.48319	3.64526e-18	2.86692	up											BDLA_00003300	75.803	26.088	42.6548	10.988	15.3393	10.5892	0.00613714	1.55869	up	BDLA_00005444	106.3	83.5168	81.0366	35.821	35.6402	16.6878	1.31307e-11	1.75204	up	BDLA_00006229	1.26256	3.36326	4.94259	0	0	0	0.0385888	4.98161	up
BDLA_00002476	100.311	100.531	91.5436	31.2552	17.5089	9.59519	2.04578e-14	2.4322	up											BDLA_00003316	51.1422	27.7102	68.1965	148.446	127.388	77.6129	0.000204041	-1.66813	down	BDLA_00005456	5.8837	17.419	14.0143	0	0	0	0.00157236	5.64057	up	BDLA_00006235	5.0465	6.54504	3.07978	1.31584	0.586612	1.08178	0.00168449	2.00717	up
BDLA_00002479	76.8447	57.4229	64.8033	5.11638	4.10927	5.10946	1.2291e-45	3.86169	up											BDLA_00003318	75.452	80.9063	59.7097	163.643	164.069	197.9	1.13237e-16	-1.69061	down	BDLA_00005467	66.4033	104.308	83.3241	10.9123	20.823	42.1738	4.75827e-05	1.93336	up	BDLA_00006263	34.0853	33.9717	32.2075	16.8731	11.0455	10.7594	0.001024	1.10585	up
BDLA_00002480	24.2673	17.9023	12.9782	2.82902	4.18859	4.5481	1.46557e-05	2.31206	up											BDLA_00003322	226.643	154.099	164.273	473.267	521.452	408.082	2.07817e-08	-1.75526	down	BDLA_00005472	266.883	290.047	252.8	755.359	894.914	849.911	3.57923e-24	-1.48345	down	BDLA_00006288	46.4106	48.4	36.6198	14.8835	9.53792	3.58504	0.00845316	1.90757	up
BDLA_00002482	746.782	913.69	820.24	153.203	134.277	113.959	5.44778e-101	2.72114	up											BDLA_00003326	4.02189	19.5798	17.3838	36.2728	31.5723	32.1406	0.00947124	-1.64718	down	BDLA_00005474	70.7176	92.7092	57.7725	191.438	192.662	204.816	3.1314e-07	-1.2705	down	BDLA_00006300	56.0578	58.4937	55.4379	6.27488	13.9422	18.1635	3.83693e-06	1.83839	up
BDLA_00002483	62.9221	85.8471	79.7538	23.5657	20.7693	24.8338	2.26764e-11	1.81512	up											BDLA_00003327	0	0	0	5.643	3.17862	4.78244	0.0392781	-4.85288	down	BDLA_00005481	13.1926	17.5957	14.0295	4.25146	1.76065	0	0.000401344	2.95879	up	BDLA_00006301	19.1091	21.7969	18.0761	9.57928	4.45818	8.16767	0.011562	1.12128	up
BDLA_00002484	168.133	151.417	190.958	494.827	360.233	438.118	6.7315e-06	-1.24307	down											BDLA_00003330	91.1223	59.8183	94.4469	451.755	451.15	436.139	7.93805e-41	-2.84856	down	BDLA_00005483	11.3704	11.4959	44.1184	144.29	123.773	118.062	5.60027e-06	-2.34276	down	BDLA_00006309	255.477	222.989	233.91	12.916	38.4128	5.95287	1.22222e-16	3.34617	up
BDLA_00002486	79.2431	119.162	76.2072	8.14624	21.1944	16.483	2.24538e-12	2.63621	up											BDLA_00003331	32.2928	0	45.2212	100.925	161.936	177.669	0.000260566	-2.88782	down	BDLA_00005487	6.94116	9.46775	11.5177	25.6393	36.3099	36.3662	0.000154701	-1.65537	down	BDLA_00006312	7.72392	5.44565	5.84864	1.32682	0.619293	1.47576	0.00772306	2.08314	up
BDLA_00002489	213.924	213.56	215.421	15.4663	31.9464	33.3635	1.69298e-26	3.04839	up											BDLA_00003336	26.9404	19.7317	11.5246	70.6121	76.5358	64.1295	2.245e-07	-2.23673	down	BDLA_00005490	9.43924	12.7796	4.43069	92.7907	75.6201	96.3376	4.49808e-22	-3.15089	down	BDLA_00006314	181.532	193.199	184.91	55.1046	54.9535	77.6244	2.59741e-06	1.28938	up
BDLA_00002490	3.382	0.936115	2.55671	0.664151	0.667028	0.896658	0.0350948	1.66031	up											BDLA_00003343	195.349	161.035	176.224	489.684	455.405	415.398	2.85798e-18	-1.75756	down	BDLA_00005495	102.254	119.555	102.111	43.7224	44.3105	34.145	3.58278e-11	1.52709	up	BDLA_00006333	125.76	142.932	136.373	41.1259	27.9394	62.2221	6.65028e-09	1.34534	up
BDLA_00002493	24.1293	17.2417	28.5196	65.7166	47.0726	80.6899	0.0132424	-1.37309	down											BDLA_00003385	0.85508	0	0	2.56106	6.15254	12.0766	0.0194758	-4.66961	down	BDLA_00005496	43.3444	49.4881	56.9644	12.576	25.9665	7.55293	1.43225e-05	1.80204	up	BDLA_00006339	27.0789	31.2666	18.5189	3.57988	4.90843	4.03195	1.18801e-05	2.28716	up
BDLA_00002496	72.1022	75.7692	107.001	24.6077	18.4071	12.9779	4.25185e-15	2.2821	up											BDLA_00003397	75.7795	59.5629	87.3837	0.916308	2.18664	2.31507	2.17569e-21	4.79767	up	BDLA_00005504	159.1	174.877	151.055	17.6224	15.8304	2.68193	2.23398e-25	3.81158	up	BDLA_00006356	23.7184	28.0212	24.293	2.08081	0	0	8.04483e-09	4.89809	up
BDLA_00002498	19.9842	24.9184	23.2335	100.872	65.3929	81.6518	1.64651e-05	-1.75027	down											BDLA_00003406	80.2232	55.4772	103.53	4.85289	2.55841	4.34187	7.65523e-10	3.87404	up	BDLA_00005519	31.874	34.2901	31.5218	6.23964	3.61128	7.06193	3.47128e-06	2.56657	up	BDLA_00006361	31.9046	23.6455	12.9964	9.15175	2.0739	2.24972	0.0139442	2.01584	up
BDLA_00002499	26.6443	23.7747	46.7875	14.1074	9.76718	11.3188	0.0103314	1.53105	up											BDLA_00003407	100.102	94.3478	91.9879	7.75236	4.5406	9.16408	2.81301e-09	3.29005	up	BDLA_00005520	18.9306	10.0044	17.3794	43.2613	46.7448	50.2427	0.000355658	-1.43365	down	BDLA_00006369	795.169	682.317	766.068	92.5242	137.533	163.258	1.51892e-28	2.2263	up
BDLA_00002501	13.2958	15.1866	22.7925	1.97454	1.95308	4.64895	2.58731e-07	2.62822	up											BDLA_00003412	18.2741	9.99123	68.3685	9.59622	6.51295	2.64419	0.0364997	1.95506	up	BDLA_00005529	372.75	453.932	484.95	1180.8	991.83	959.866	8.12819e-17	-1.11434	down	BDLA_00006375	5.62562	8.97436	13.0961	2.74493	2.09881	3.49024	0.014774	1.4275	up
BDLA_00002502	27.95	25.0433	33.4917	9.93004	8.31158	3.78646	0.00603737	1.99596	up											BDLA_00003424	3.40782	1.83144	5.28737	12.0039	11.0612	13.032	0.0134185	-2.12025	down	BDLA_00005533	285.183	255.028	377.671	100.034	81.0747	78.1151	2.25554e-14	1.95126	up	BDLA_00006376	770.043	829.766	764.988	90.4978	86.2339	63.5867	1.97695e-141	3.02755	up
BDLA_00002505	27.2373	23.9698	46.8883	692.14	669.847	652.137	1.21708e-111	-4.26626	down											BDLA_00003428	43.7224	19.1656	11.7025	58.8784	60.9888	74.3983	0.0176134	-1.71411	down	BDLA_00005537	714.263	602.749	689.529	87.9506	119.772	88.2481	4.64284e-47	2.88803	up	BDLA_00006389	66.2838	95.0444	78.3872	26.2073	35.8808	19.8074	0.00011428	1.27322	up
BDLA_00002508	7.41316	1.92477	10.2752	42.1013	37.7491	22.1956	0.00029893	-2.25708	down											BDLA_00003435	34.9653	8.45296	10.432	48.6681	55.2436	63.3977	0.00100988	-2.01568	down	BDLA_00005539	245.015	227.08	202.415	645.882	671.601	547.659	2.06244e-12	-1.32391	down	BDLA_00006396	14.9126	20.4833	16.7823	6.54368	2.65988	0.682479	0.00274244	2.09908	up
BDLA_00002510	11.4391	9.96401	21.9581	0	6.6528	0	0.0299458	2.79925	up											BDLA_00003439	24.9637	37.5568	29.6806	12.559	6.653	6.87506	0.0150071	1.42524	up	BDLA_00005542	62.1261	86.8313	59.3739	20.5505	24.2141	5.94375	8.06802e-06	2.08564	up	BDLA_00006412	97.4408	87.9787	110.724	16.6812	16.4031	28.8228	7.78007e-06	1.93815	up
BDLA_00002512	28.4305	24.8759	14.2944	115.862	85.3568	105.165	6.04537e-12	-2.07274	down											BDLA_00003441	0	5.07578	2.97344	35.3337	40.1364	48.392	5.53844e-06	-4.15163	down	BDLA_00005573	25.3866	39.3771	41.1403	126.351	59.8954	168.781	4.83863e-05	-1.59207	down	BDLA_00006428	68.6231	57.4507	52.7612	24.7321	22.7968	13.4523	0.000433585	1.26828	up
BDLA_00002513	161.219	203.972	219.898	16.7742	13.5079	19.1658	2.0392e-48	3.63746	up											BDLA_00003443	31.7157	39.0598	58.9172	129.929	158.282	140.858	2.70342e-12	-2.13212	down	BDLA_00005586	1.05506	0	0.444297	14.6807	8.01561	2.8837	0.00151797	-3.85489	down	BDLA_00006429	236.072	329.098	201.753	53.8972	27.5163	25.5172	1.13571e-17	2.56344	up
BDLA_00002516	27.4869	15.6236	34.0355	82.9395	70.5861	86.6288	9.76481e-05	-1.53915	down											BDLA_00003444	22.4987	13.684	5.15379	2.09227	0	1.80437	0.0258327	3.00526	up	BDLA_00005590	29.9256	28.7695	32.4016	8.45079	13.1627	2.33425	1.13435e-05	2.04198	up	BDLA_00006474	160.502	103.437	89.3882	4.19037	1.34268	5.32388	4.35732e-19	4.69227	up
BDLA_00002520	743.675	725.01	693.642	4.46485	0.847681	1.20223	1.77984e-65	8.32325	up											BDLA_00003451	58.2236	23.7686	62.4759	85.1299	83.8658	133.959	0.012362	-1.44419	down	BDLA_00005591	263.84	301.301	332.124	102.807	76.5763	100.532	1.3828e-26	1.81992	up	BDLA_00006491	40.9432	34.9031	41.769	8.60065	17.4269	8.49839	0.000466983	1.47198	up
BDLA_00002521	0	0	4.20719	32.6988	52.2968	53.0207	0.0284984	-4.93717	down											BDLA_00003457	159.473	60.6882	69.0147	446.502	506.046	433.17	3.49185e-14	-2.6483	down	BDLA_00005612	16.6665	5.04679	15.0688	62.3809	71.8595	40.5442	0.000400255	-2.08279	down	BDLA_00006503	6.63673	6.99027	3.8623	0	0.883979	0	0.024477	4.03989	up
BDLA_00002522	3.61581	0	1.13771	184.996	206.311	297.361	5.65572e-26	-6.83769	down											BDLA_00003459	0	0	0	11.7207	7.97775	2.39484	0.00655436	-5.55591	down	BDLA_00005620	1028.7	975.449	1051.46	4069.46	4943.93	4749.73	1.40963e-70	-2.02613	down	BDLA_00006508	14.3155	8.41126	9.77263	0	0	0	0.000212145	6.35922	up
BDLA_00002523	546.781	498.581	386.957	2218.67	2613.04	2696.13	4.09432e-53	-2.3037	down											BDLA_00003465	85.3765	72.2239	69.6982	25.2029	11.8663	8.83174	4.82538e-05	1.91563	up	BDLA_00005629	25.1609	24.3427	36.4951	75.6762	62.3029	89.8485	0.00173931	-1.25039	down	BDLA_00006517	226.358	265.599	248.335	66.1759	84.137	37.0317	6.02825e-10	1.70773	up
BDLA_00002524	0	2.01751	0	16.7546	5.68645	23.5491	0.000314059	-4.38532	down											BDLA_00003471	0	1.59848	5.47854	20.793	15.712	26.1916	0.000125119	-3.44473	down	BDLA_00005635	36.9379	63.283	19.6368	0	3.77607	0	0.000232426	5.05136	up	BDLA_00006534	13.7322	14.1303	12.248	5.29703	3.71455	0.450449	0.0136348	1.79819	up
BDLA_00002525	4.08398	4.27302	7.19969	2.49539	0.766545	0	0.0342633	2.38427	up											BDLA_00003475	49.8766	108.173	90.9361	140.852	111.701	186.083	0.00228668	-1.22118	down	BDLA_00005645	309.908	308.881	345.541	15.5515	19.0265	32.1991	4.28709e-87	3.99087	up	BDLA_00006550	134.047	103.463	117.95	16.4609	27.063	18.3049	5.92923e-05	2.21761	up
BDLA_00002526	9.95571	10.497	17.8751	0	0.639687	0.589255	1.82533e-05	4.77779	up											BDLA_00003478	43.8606	36.599	42.1357	89.7152	91.8498	92.8441	1.68446e-05	-1.56541	down	BDLA_00005646	45.0956	35.9116	37.7207	94.168	128.958	75.533	3.44413e-05	-1.18895	down	BDLA_00006557	15.7353	11.0058	9.24762	1.46805	0	3.71803	0.00917085	2.42068	up
BDLA_00002528	2.91714	2.02869	0	74.3635	60.297	110.385	3.28984e-14	-5.26179	down											BDLA_00003480	24.8834	24.3871	48.9429	3.04739	4.79766	11.7252	0.00446174	1.89006	up	BDLA_00005648	10.2354	19.6489	26.159	0	0	7.08296	0.00501579	3.14073	up	BDLA_00006558	335.396	306.29	267.556	50.2211	50.9703	35.4434	7.13353e-47	2.46138	up
BDLA_00002532	0	0	0	6.53204	5.37345	4.65615	0.000312807	-6.4567	down											BDLA_00003490	14.7861	9.42089	12.4457	36.6594	30.4184	31.9635	0.00411029	-1.81787	down	BDLA_00005649	898.243	946.516	907.38	342.481	412.033	399.67	5.76354e-55	1.39547	up	BDLA_00006559	24.8019	20.4189	20.5769	0.648533	0	0	2.98065e-09	6.05439	up
BDLA_00002534	2.54581	1.52633	3.35245	11.8293	11.6156	13.2347	5.57474e-05	-2.21526	down											BDLA_00003494	0	0	0	24.3516	9.53294	12.2911	0.0411171	-4.85134	down	BDLA_00005650	26.7828	33.3273	18.0207	10.6892	9.17207	8.1097	0.00179533	1.57974	up	BDLA_00006564	39.2953	30.629	42.1838	14.6921	10.862	16.984	0.00733758	1.10413	up
BDLA_00002536	109.972	144.282	123.082	38.6876	43.9554	41.4585	2.58984e-22	1.69146	up											BDLA_00003510	12.2902	27.1987	19.8639	2.63276	8.07255	3.51128	0.0437923	1.60445	up	BDLA_00005653	359.157	318.023	335.998	203.822	166.239	185.557	2.75833e-14	1.00885	up	BDLA_00006571	9.72074	2.6652	7.55422	0	1.76928	0	0.0249796	3.14731	up
BDLA_00002540	2.31639	4.6569	1.75293	13.4416	14.2983	10.7909	0.00185566	-1.99968	down											BDLA_00003523	19.2767	24.1623	33.358	4.24559	9.09284	5.44962	0.0118948	1.60616	up	BDLA_00005656	35.0592	33.7392	52.5125	9.19418	15.2923	0	0.00294401	2.29724	up	BDLA_00006584	13.7264	10.2228	13.085	1.1032	2.13676	4.50712	0.0231469	1.93606	up
BDLA_00002541	3336	3373.28	3186.19	1.38695	18.3332	8.39908	3.77174e-54	8.39107	up											BDLA_00003529	20.7767	22.4833	13.965	4.28669	5.2091	4.77733	0.0281409	1.6067	up	BDLA_00005657	32.313	88.6038	61.8426	7.40877	38.0393	21.4469	0.00428172	1.5515	up	BDLA_00006596	10.9026	13.8104	17.0717	2.47441	1.18617	2.78758	0.00385683	2.26077	up
BDLA_00002542	10.5282	12.7022	3.36103	0.642769	0.585653	0.269972	0.0014474	3.86981	up											BDLA_00003530	31.0521	42.9276	25.2586	52.2421	61.4891	64.7509	0.0178534	-1.23115	down	BDLA_00005662	225.731	255.693	217.049	82.5183	108.964	23.8612	2.53233e-06	1.81184	up	BDLA_00006597	19.6688	16.7249	16.8213	6.65828	4.38789	5.58645	3.27127e-05	1.39947	up
BDLA_00002543	1699.22	1745.13	1796.75	384.726	326.425	342.657	3.14305e-164	2.4074	up											BDLA_00003533	19.6447	13.1172	3.86015	0	0	0	0.0177648	5.89876	up	BDLA_00005663	41.8314	132.84	127.359	351.859	256.301	284.281	0.000410617	-1.41569	down	BDLA_00006599	232.896	245.617	224.815	75.0549	81.9325	70.8369	5.72022e-08	1.34624	up
BDLA_00002546	176.454	182.6	195.096	45.1491	22.0245	17.3526	1.58811e-31	2.81921	up											BDLA_00003539	81.5707	114.915	87.5974	13.1532	11.6378	13.7978	6.40277e-17	2.46438	up	BDLA_00005679	534.47	681.946	603.346	54.0024	25.857	43.9969	9.32549e-64	3.99365	up	BDLA_00006607	180.864	140.38	104.722	32.3406	44.2266	39.4259	3.09764e-06	1.58407	up
BDLA_00002548	77.6584	96.7229	65.5313	28.6149	33.0135	25.5758	1.47695e-06	1.54527	up											BDLA_00003549	43.0669	45.0967	58.6728	3.32661	2.22881	6.78751	9.34406e-11	3.11001	up	BDLA_00005686	9.07736	8.3348	12.8601	19.9204	62.501	27.8967	0.00315909	-1.70106	down	BDLA_00006610	71.7052	62.5033	63.3875	19.8726	17.8076	27.8766	5.62282e-07	1.31133	up
BDLA_00002555	7.70106	5.7864	11.7659	0	0	0	0.00493165	5.83511	up											BDLA_00003552	2.99558	3.72183	6.19552	14.4493	14.0847	16.7969	0.0493324	-2.17135	down	BDLA_00005693	22.1902	6.88748	11.0918	68.2406	120.932	125	2.71246e-10	-2.80078	down	BDLA_00006613	65.2861	54.677	51.843	12.5313	12.0699	20.795	1.08987e-08	1.63169	up
BDLA_00002564	41.0284	33.1856	39.9271	10.9666	13.3845	11.937	9.9578e-07	1.73503	up											BDLA_00003554	282.556	254.223	322.173	69.622	57.5276	77.0308	9.02773e-10	1.65336	up	BDLA_00005699	61.4106	46.1929	64.7765	8.44146	20.7026	25.1253	1.66357e-06	1.81081	up	BDLA_00006615	321.334	232.849	284.474	110.177	49.9712	88.3026	4.0793e-06	1.47806	up
BDLA_00002566	38.2821	36.874	51.4341	176.512	165.309	174.693	1.4421e-06	-1.91688	down											BDLA_00003555	93.3189	91.0188	128.971	28.2395	6.35555	19.7837	3.11419e-06	2.11663	up	BDLA_00005705	112.948	117.082	99.3861	38.3828	28.6836	48.3844	2.94387e-11	1.64547	up	BDLA_00006618	137.964	120.291	141.34	2.03499	1.92716	3.5398	1.23208e-105	5.44914	up
BDLA_00002569	532.261	612.989	517.149	2497.47	2466.79	2594.44	5.23671e-73	-2.09354	down											BDLA_00003557	755.282	658.244	795.003	1502.12	1405.99	1240.54	1.7973e-21	-1.31884	down	BDLA_00005710	814.161	729.322	821.731	167.041	215.745	221.704	1.90694e-80	2.10878	up	BDLA_00006619	124.181	78.0535	102.149	44.4609	17.0695	31.3048	0.00102443	1.4355	up
BDLA_00002571	21.7582	24.7751	23.6409	13.2537	5.22099	7.43185	0.00031499	1.53599	up											BDLA_00003568	24.2725	28.5964	43.6839	643.439	567.742	582.191	4.6093e-85	-4.62127	down	BDLA_00005726	147.268	193.289	190.232	24.4927	87.7258	25.4492	4.53857e-05	2.04763	up	BDLA_00006620	4.74487	5.01168	1.78923	0	0	0	0.00274083	5.80885	up
BDLA_00002574	120.923	148.873	118.269	4.59309	1.08921	6.73932	2.34102e-48	5.00385	up											BDLA_00003572	19.8189	57.2687	49.6643	416.895	385.152	492.432	9.04789e-33	-3.73591	down	BDLA_00005732	0	0	0	16.8156	13.6031	15.5714	0.00430305	-5.91928	down	BDLA_00006625	445.867	456.032	488.11	134.325	89.8479	148.946	1.89828e-13	1.61468	up
BDLA_00002576	37.1278	61.9384	30.2026	183.201	105.946	195.246	3.91219e-05	-1.80029	down											BDLA_00003584	40.0294	21.286	20.5841	4.33653	0.733535	0.867738	4.8353e-07	3.37792	up	BDLA_00005751	42.9157	60.0758	34.9959	16.0994	18.1916	14.7267	1.73413e-05	1.60245	up	BDLA_00006626	351.408	283.344	319.199	44.4045	43.3703	54.0174	8.47414e-24	2.45717	up
BDLA_00002582	83.7005	118.401	71.9831	303.855	421.847	394.292	2.27534e-08	-1.92683	down											BDLA_00003588	32.853	22.3326	1.54015	44.2122	61.2858	54.0773	0.0170607	-1.8642	down	BDLA_00005753	18.6033	24.5859	31.3187	0	7.18054	6.29906	0.00505885	2.60221	up	BDLA_00006629	109.925	104.127	98.9287	34.5724	21.9749	19.1427	1.60344e-18	1.78043	up
BDLA_00002586	20.0985	13.14	9.35981	25.1474	62.0918	31.6526	0.029228	-1.37551	down											BDLA_00003589	20.7919	16.3071	82.8173	112.281	121.64	80.2438	0.00214479	-1.79366	down	BDLA_00005758	38.9207	97.7735	83.5655	235.464	348.298	149.737	1.13757e-05	-1.5959	down	BDLA_00006668	435.883	456.037	381.389	139.22	97.6287	95.9992	8.37968e-23	1.66773	up
BDLA_00002587	3.2126	3.49686	2.36778	13.3632	7.50413	7.75683	0.0343023	-1.53775	down											BDLA_00003593	20.0249	14.5929	52.3052	0	0	0	3.00646e-06	7.79253	up	BDLA_00005777	0	0	1.4945	178.622	158.842	176.603	3.57475e-30	-7.99355	down	BDLA_00006691	22.598	22.733	23.4264	6.95056	5.72611	11.4653	0.0121296	1.21793	up
BDLA_00002593	168.794	200.052	165.581	129.698	75.8502	76.6898	3.28177e-05	1.02147	up											BDLA_00003594	40.0551	160.804	146.263	11.5682	0	0	0.000322785	4.44096	up	BDLA_00005786	0	0	1.45114	15.793	35.8081	16.9706	3.89992e-07	-5.35279	down	BDLA_00006692	4.68155	4.54561	2.0292	0	0	0	0.000181164	6.41912	up
BDLA_00002596	90.1062	105.842	88.9259	31.2862	29.6711	43.9242	1.43551e-10	1.52897	up											BDLA_00003595	36.0056	28.03	20.7164	79.7767	76.1742	86.934	1.30588e-07	-1.90259	down	BDLA_00005788	302.204	335.263	256.459	0	0	3.24351	7.05313e-13	7.93175	up	BDLA_00006694	287.163	309.075	286.062	79.9835	84.4895	69.0879	5.23277e-48	1.64412	up
BDLA_00002597	115.821	147.381	169.456	53.5864	31.9964	33.6711	1.2551e-16	1.9576	up											BDLA_00003609	19.7025	14.8125	31.346	45.8679	56.4868	68.4794	0.0030137	-1.74383	down	BDLA_00005793	30.887	21.6213	15.9377	0	0	0	5.25665e-05	6.32191	up	BDLA_00006696	3.51681	4.76735	11.0259	0.816921	0	0	0.0109926	4.35658	up
BDLA_00002602	12.8214	8.89438	10.0465	4.5906	5.09649	5.45624	0.0225764	1.15012	up											BDLA_00003616	683.866	713.112	544.315	886.562	1135.96	1087.95	7.01193e-08	-1.09164	down	BDLA_00005803	35.5566	34.6496	43.3956	7.83469	1.61319	10.7976	4.12008e-10	2.61429	up	BDLA_00006699	23.0221	31.7635	25.433	0	0	0	0.00255167	5.79056	up
BDLA_00002606	3.67707	0	0	25.3448	9.40089	7.83195	0.0376474	-3.17292	down											BDLA_00003623	101.328	105.973	92.3403	29.2397	11.7896	19.0956	3.15267e-06	1.91425	up	BDLA_00005819	2.88209	2.24453	3.90827	0.496476	0.780344	0.223877	4.63415e-05	2.60562	up	BDLA_00006703	18.771	37.9469	30.1039	0.782557	0	0	1.05228e-08	5.99309	up
BDLA_00002607	3.12526	1.78281	2.96819	8.39777	13.3184	7.84384	0.0131693	-1.77549	down											BDLA_00003624	671.935	603.798	608.925	216.69	170.634	150.716	2.41309e-14	1.40289	up	BDLA_00005848	11.3806	7.59504	17.1124	1.7568	3.35874	0	0.00711349	2.94001	up	BDLA_00006746	15.9508	12.9869	14.7174	6.34245	4.02249	5.17408	0.0063524	1.20941	up
BDLA_00002612	111.972	142.667	156.031	48.7798	53.8997	43.6811	6.08299e-12	1.5759	up											BDLA_00003627	249.46	215.162	329.576	53.7708	48.2527	66.7468	2.12586e-11	1.81529	up	BDLA_00005850	16.8418	14.9258	15.9397	100.451	76.1979	40.8661	7.36065e-05	-2.02811	down	BDLA_00006749	95.8858	101.943	92.164	9.10748	12.8759	6.00978	6.03394e-23	3.0765	up
BDLA_00002614	4.71378	5.03866	5.54196	9.67195	11.8606	16.8968	0.00576026	-1.24228	down											BDLA_00003641	32.9498	31.2087	82.3121	76.9809	79.8758	72.437	0.0408639	-1.04397	down	BDLA_00005858	631.632	539.84	530.027	237.971	278.168	322.279	2.15404e-10	1.15943	up	BDLA_00006757	11.3555	18.6344	12.5514	0	0.987127	0	0.00294502	4.66373	up
BDLA_00002619	25.7871	19.3849	32.2207	71.2384	85.2036	72.3662	6.33815e-07	-1.47039	down											BDLA_00003642	159.599	277.775	275.262	56.873	69.4832	49.7056	1.66078e-05	1.6053	up	BDLA_00005860	27.7194	15.0482	18.979	40.088	78.3141	58.196	0.00132261	-1.36017	down	BDLA_00006783	39.6031	48.6616	46.0339	24.7146	16.2136	10.0998	0.00112874	1.13282	up
BDLA_00002625	47.0226	66.5647	58.9007	395.929	369.595	364.499	1.03274e-46	-2.61477	down											BDLA_00003655	0	0	1.91315	12.4984	10.0037	14.0682	0.00114933	-4.78122	down	BDLA_00005897	58.4853	33.2241	37.5361	238.883	405.972	273.389	6.14124e-13	-2.66246	down	BDLA_00006801	15.1308	5.95812	12.0901	0	0	0	0.00010325	6.53751	up
BDLA_00002628	16.0123	23.9204	24.4675	7.14878	8.63377	8.55123	5.0568e-05	1.47604	up											BDLA_00003663	15.2591	14.9191	17.2937	52.3853	45.2889	56.9973	4.52027e-05	-2.10513	down	BDLA_00005909	0	1.28299	0	2.99545	31.7008	9.93288	0.0071885	-4.42655	down	BDLA_00006805	11.3923	12.0556	8.27393	4.93275	5.62283	2.41957	0.0174019	1.0139	up
BDLA_00002632	354.8	332.819	314.336	1765.52	1769.5	1870.63	3.82065e-77	-2.34027	down											BDLA_00003664	19.2154	10.5929	5.87318	205.909	190.901	227.211	4.01663e-40	-4.4967	down	BDLA_00005911	38.8085	48.8867	37.4888	8.73579	7.67429	12.8372	2.53382e-05	2.21028	up	BDLA_00006809	83.9604	87.968	76.5474	6.66738	4.09888	3.08552	2.75416e-14	3.80275	up
BDLA_00002633	5.78642	3.81459	6.84118	15.8072	24.4611	23.4928	0.00908235	-1.82779	down											BDLA_00003686	33.2313	42.175	42.4857	9.85368	16.5406	11.5963	0.0135131	1.22251	up	BDLA_00005915	34.4831	38.5402	39.3992	11.5802	9.59794	11.8707	3.34199e-10	1.89484	up	BDLA_00006810	88.1187	95.6828	81.2028	8.87435	7.23243	4.54498	4.01244e-38	3.39774	up
BDLA_00002635	17.0101	18.4912	26.3965	170.247	169.754	163.156	1.43282e-30	-2.92098	down											BDLA_00003691	0	4.2483	4.09451	10.2969	10.1423	16.9261	0.0434995	-2.47514	down	BDLA_00005921	32.1971	60.7848	50.4591	29.0302	25.8738	18.1082	0.00683045	1.09666	up	BDLA_00006815	184.108	148.521	157.018	8.77744	16.2152	0	0.012076	3.99068	up
BDLA_00002638	11.7473	10.8376	8.66949	1.89525	4.03675	0	0.0130259	2.45645	up											BDLA_00003699	18.8333	0	12.8429	0	0.945706	0	0.0454439	4.40273	up	BDLA_00005931	22.8975	22.625	30.6494	118.799	95.7345	106.48	0.00110489	-1.89838	down	BDLA_00006826	19.9915	22.8056	17.5277	0	5.43268	1.50765	0.00176608	2.76034	up
BDLA_00002650	21.4088	31.7673	14.7782	51.1556	42.6615	57.0454	0.0051897	-1.05487	down											BDLA_00003704	463.787	550.128	527.111	199.883	159.601	179.936	3.83069e-09	1.10214	up	BDLA_00005933	143.569	90.1783	124.639	327.243	245.514	242.027	5.87246e-07	-1.04138	down	BDLA_00006827	83.5684	80.2885	65.3841	6.29097	5.09251	11.1995	4.73473e-24	3.04851	up
BDLA_00002651	30.619	44.8536	27.5303	15.2894	15.7252	15.3977	5.87604e-05	1.24012	up											BDLA_00003709	18.4739	24.5636	11.344	1.61633	3.38248	4.54624	0.0156779	2.06731	up	BDLA_00005945	22.1221	25.5508	36.4393	0	1.36606	2.15704	4.35849e-08	4.59004	up	BDLA_00006831	978.336	937.939	1104.25	362.988	352.399	420.551	2.39788e-12	1.13435	up
BDLA_00002658	24.1226	40.1588	34.3296	15.3271	12.5531	11.5587	1.64651e-05	1.41187	up											BDLA_00003715	4.75319	17.0321	9.28021	41.6087	16.6256	23.0828	0.0183292	-1.77063	down	BDLA_00005949	86.1281	81.0072	77.5725	7.81582	0	0	0.00158269	4.51175	up	BDLA_00006838	4.50533	3.23509	4.85111	0	0	0	0.039975	4.93281	up
BDLA_00002659	4.67337	4.00718	0	43.5553	65.4809	48.085	5.70546e-07	-4.00581	down											BDLA_00003717	27.7753	14.3045	21.017	9.08684	2.62247	5.69128	0.0464993	1.44492	up	BDLA_00005950	536.582	659.816	559.282	23.2293	11.2145	25.4867	2.22361e-49	4.97487	up	BDLA_00006909	8.9476	15.8226	16.088	4.63741	0	0.330032	0.0329009	2.64938	up
BDLA_00002660	2414.29	2473.5	2489.18	623.333	507.64	552.542	3.0699e-183	2.22517	up											BDLA_00003718	52.0866	52.2609	37.2244	87.1611	84.5337	73.3973	0.000245066	-1.18782	down	BDLA_00005961	80.7765	102.207	80.8996	13.6276	14.3588	1.5246	5.54006e-11	3.20942	up	BDLA_00006929	75.2545	73.5052	71.1035	19.1152	11.6531	16.7161	9.31705e-13	1.93254	up
BDLA_00002666	12.2367	4.81363	8.91853	102.14	109.803	90.5725	1.68837e-24	-3.4258	down											BDLA_00003719	102.711	136.319	108.972	11.8708	21.3232	16.8714	1.34528e-08	2.36523	up	BDLA_00005962	63.7196	82.5752	75.7582	0	3.63599	11.5654	0.00116079	3.97262	up	BDLA_00006930	56.2177	62.1948	57.0396	12.5148	16.0487	21.075	2.73862e-06	1.53314	up
BDLA_00002667	0	0	0	1.24779	9.26867	5.74407	0.000927283	-6.33657	down											BDLA_00003720	231.084	185.382	200.854	586.375	635.651	635.466	6.44687e-25	-2.00184	down	BDLA_00005963	28.7472	18.1447	34.515	0	0	0	1.36903e-07	7.3645	up	BDLA_00006986	7.20704	10.1819	10.4792	1.15832	0	0	0.0355691	4.35297	up
BDLA_00002674	40.5071	33.1131	28.3366	16.0821	7.78608	5.04166	0.000369059	1.91367	up											BDLA_00003721	37.8796	36.0435	42.755	7.95116	3.82247	7.89145	1.22634e-06	2.14286	up	BDLA_00005969	0	0	2.23068	43.4586	34.9644	77.3718	3.88543e-10	-5.60811	down	BDLA_00006987	3.92536	4.97717	9.42758	0	0	0	0.00680077	5.55605	up
BDLA_00002675	21.5337	36.5224	16.8903	70.0915	62.1821	59.1839	0.000573562	-1.24722	down											BDLA_00003723	11.0645	18.4216	13.7204	50.9456	43.6081	39.3493	0.0461325	-1.86609	down	BDLA_00005970	0	0	4.0896	25.671	17.4019	16.4821	0.000684864	-3.67423	down	BDLA_00007000	92.8852	83.4901	83.5446	18.3527	2.93704	18.6721	0.000135122	2.34065	up
BDLA_00002677	18.3099	16.7852	21.5276	64.2662	79.0148	91.7826	9.26905e-13	-1.96331	down											BDLA_00003724	7.67462	28.4971	17.4573	0.542065	4.96282	1.00366	0.0166833	2.54416	up	BDLA_00005973	302.192	300.472	268.765	914.946	1132.5	1032.78	7.36823e-45	-1.67912	down	BDLA_00007001	13.7261	18.5613	8.55854	0	0	0	1.32265e-05	6.89923	up
BDLA_00002679	0	0	0	52.1917	40.1826	15.2407	6.14366e-06	-7.23372	down											BDLA_00003725	824.706	715.926	676.381	1526.28	1503.46	1551.9	5.69977e-29	-1.45852	down	BDLA_00005974	46.8937	27.0106	48.8386	99.1296	100.77	119.837	0.000903396	-1.22375	down	BDLA_00007002	81.5976	80.7823	103.572	19.256	12.9258	0	0.00254271	2.69003	up
BDLA_00002683	80.5349	84.2033	61.1925	6.16733	14.4695	5.34638	6.07702e-09	3.14655	up											BDLA_00003726	9.35626	7.85522	2.71215	21.3701	24.6604	21.0555	0.00224149	-2.10959	down	BDLA_00005975	22.5971	35.9785	27.1397	107.009	101.666	120.042	1.43298e-07	-1.80079	down	BDLA_00007004	42.1002	43.4271	73.0994	7.98174	7.16362	10.5255	3.42187e-06	2.31817	up
BDLA_00002684	3.78671	5.67527	3.5552	113.009	125.859	107.615	3.66157e-60	-4.62481	down											BDLA_00003729	124.645	99.9509	111.921	15.0393	19.9969	17.9686	1.69236e-19	2.24849	up	BDLA_00005978	53.4766	71.2755	83.2692	28.2067	39.5632	25.7526	0.000491951	1.28618	up	BDLA_00007005	3.02474	9.15559	7.57758	0	0	0	0.000115783	6.53464	up
BDLA_00002685	0.524809	1.53328	5.53262	13.0938	7.2584	19.8242	0.00777069	-2.25592	down											BDLA_00003738	1078.23	1051.2	862.071	2229.65	2530.43	2290.05	2.05443e-31	-1.64639	down	BDLA_00005981	17.0176	16.8918	19.147	0	3.02809	0	0.00549338	4.21799	up	BDLA_00007011	49.0812	42.6553	29.2364	1.52542	0.933255	0	1.86818e-10	5.10363	up
BDLA_00002689	0	0	0	108.895	82.4699	94.2389	2.55919e-16	-10.3138	down											BDLA_00003746	22.6087	12.5997	28.9502	72.109	54.0299	43.6287	0.00133946	-1.79776	down	BDLA_00005986	8.34731	1.80967	15.3351	84.5593	78.9039	62.1853	3.6951e-05	-2.88842	down	BDLA_00007012	401.934	282.325	406.228	0	15.2441	0	0.00114402	5.79956	up
BDLA_00002695	20.339	19.2683	17.8395	1.64769	3.55947	6.25634	0.0480603	2.23491	up											BDLA_00003753	5.26014	5.54637	13.1158	1.14312	0.348915	0.193857	0.000866721	3.32852	up	BDLA_00005993	59.0452	97.6094	105.096	25.9772	31.1244	5.94652	2.40539e-05	2.12027	up	BDLA_00007013	54.0482	57.9362	47.268	2.54058	2.92344	2.21797	5.20785e-68	4.06872	up
BDLA_00002696	35.7223	39.0632	39.2956	12.349	7.88265	9.89866	7.14031e-05	2.00389	up											BDLA_00003754	302.96	261.736	375.857	46.2682	33.7467	44.0852	5.02891e-26	2.50748	up	BDLA_00006000	128.658	177.83	152.821	38.0832	18.0928	19.7927	1.28663e-21	2.71959	up	BDLA_00007018	3.85809	5.77914	3.81126	0	0	0	0.000690514	6.10407	up
BDLA_00002697	81.9964	62.8864	51.7888	12.6987	10.7215	6.0011	1.29417e-13	2.80746	up											BDLA_00003757	19.0373	7.84203	10.1696	3.08929	1.79399	1.73304	0.00032168	2.07567	up	BDLA_00006005	8.42201	4.27406	9.40842	3.37509	0.88674	0	0.00523915	2.44889	up	BDLA_00007025	23.2203	17.4066	16.8631	0	0	0	4.71648e-08	7.76854	up
BDLA_00002700	960.803	991.134	1043.86	171.798	191.542	211.509	1.66723e-121	2.46826	up											BDLA_00003760	4.00607	0.756162	2.73259	7.02116	11.7464	9.08989	0.0123841	-2.19693	down	BDLA_00006008	239.086	248.921	254.595	600.454	597.186	562.639	4.0451e-08	-1.10394	down	BDLA_00007031	1.19312	2.8621	1.9244	0	0	0	0.0367764	4.97615	up
BDLA_00002701	435.293	415.78	319.32	95.5907	105.174	92.2804	1.76244e-30	2.08979	up											BDLA_00003766	60.5443	60.2612	34.8057	20.9462	20.0404	12.1571	0.0363161	1.14257	up	BDLA_00006009	625.489	681.863	678.919	294.969	254.122	224.894	7.04637e-29	1.49497	up	BDLA_00007056	3.9661	3.69626	3.99821	1.34508	1.0148	0.445461	0.0398479	1.69474	up
BDLA_00002702	8.70764	6.2064	3.43411	0	0	0	0.00236689	6.03278	up											BDLA_00003773	0	0	0	10.4317	9.47437	2.52604	0.0141572	-5.30262	down	BDLA_00006012	304.502	312.602	262.048	678.043	745.798	992.857	1.5151e-11	-1.31547	down	BDLA_00007077	72.6642	128.125	119.235	10.3493	12.0783	0	2.89729e-08	3.49418	up
BDLA_00002703	18.3946	14.8975	21.498	47.4324	63.4085	66.493	0.000553581	-1.58802	down											BDLA_00003776	0	0	4.91708	33.8776	3.89922	29.3379	0.00467827	-4.27022	down	BDLA_00006015	190.509	185.204	189.244	449.33	684.369	470.605	5.26592e-10	-1.36428	down	BDLA_00007078	5.40714	6.23456	9.6622	1.44911	2.21545	0	0.0475168	2.13884	up
BDLA_00002706	129.026	110.188	145.361	30.7084	50.6688	27.9719	2.04221e-07	1.88593	up											BDLA_00003778	3.03083	0.852521	17.4705	84.0696	119.145	113.266	2.56082e-11	-4.26448	down	BDLA_00006018	10.5765	2.69405	5.92113	24.8883	33.2782	32.2438	0.000366369	-2.09817	down	BDLA_00007091	43.8673	24.4864	48.6509	17.4009	15.8996	10.5302	0.0234866	1.13698	up
BDLA_00002707	29.5627	19.9581	38.8524	15.4113	17.8201	13.6161	0.00555236	1.00714	up											BDLA_00003784	101.286	56.1266	39.7583	99.7053	135.775	110.48	0.00250035	-1.20575	down	BDLA_00006020	6.22854	9.78996	6.89789	0	0	0	0.00086071	5.72596	up	BDLA_00007092	14.5119	14.3285	16.5502	7.54642	3.38974	3.6381	0.0444962	1.3602	up
BDLA_00002714	114.792	95.6811	134.559	3.44074	0	1.29654	5.05726e-36	6.26693	up											BDLA_00003789	143.378	118.285	87.4386	23.5988	27.0367	19.5083	5.5836e-15	1.90663	up	BDLA_00006022	2.43707	1.84436	1.71689	9.55644	28.1931	31.269	6.43624e-08	-3.32639	down	BDLA_00007109	101.11	136.568	101.727	28.1398	37.2543	43.3498	4.5372e-06	1.35013	up
BDLA_00002718	126.162	101.549	123.916	61.5577	48.6823	28.9218	2.22603e-06	1.43617	up											BDLA_00003790	15.1423	32.9233	48.671	4.92737	3.8983	1.04769	0.000412239	2.85282	up	BDLA_00006023	2.55353	2.82038	1.8536	13.1562	15.2347	17.8604	1.63624e-09	-2.50533	down	BDLA_00007122	21.1121	2.69674	3.41143	0	0	0	0.000748925	6.30961	up
BDLA_00002721	23.6721	38.3944	45.2106	75.0061	93.6082	79.1216	0.00352983	-1.11395	down											BDLA_00003794	43.7687	44.6591	35.3742	13.1394	10.9248	11.9686	0.000100207	1.36813	up	BDLA_00006026	212.714	135.081	109.914	386.694	650.785	551.358	3.07015e-11	-1.6507	down	BDLA_00007125	27.6028	26.2741	27.2057	6.80472	5.90772	5.66507	3.29678e-08	1.84033	up
BDLA_00002724	8.76061	4.48559	2.11905	27.3395	53.2515	14.7444	0.000187115	-2.49838	down											BDLA_00003795	204.199	365.28	246.669	41.7704	40.6461	35.2009	4.28895e-15	2.37724	up	BDLA_00006028	8.86996	4.0058	6.30867	27.1771	18.9799	21.6069	0.000377827	-1.67331	down	BDLA_00007130	14.7261	13.0076	10.1742	0.677886	0.255439	0.256327	2.70144e-10	4.58299	up
BDLA_00002728	16.2015	20.9755	18.8021	52.376	49.6483	58.9232	0.000103263	-1.42229	down											BDLA_00003796	376.823	490.811	334.34	58.4996	53.8573	35.2495	1.72493e-28	2.61745	up	BDLA_00006031	0	4.32604	1.53881	26.1812	2.15381	36.7435	0.00511835	-3.20576	down	BDLA_00007155	31.1037	35.7318	26.7816	1.23612	0	5.63663	1.2872e-06	3.39969	up
BDLA_00002733	34.097	36.1433	47.8572	20.3998	15.6801	3.32525	0.00785055	1.66552	up											BDLA_00003800	149.548	109.07	124.022	41.8989	40.2817	42.8373	4.30385e-05	1.20498	up	BDLA_00006043	10.181	22.1924	17.0534	103.677	87.969	77.0503	1.4764e-05	-2.28969	down	BDLA_00007157	168.06	152.307	165.334	62.5252	32.1292	25.0878	2.62841e-09	1.75502	up
BDLA_00002735	39.3008	47.3886	40.9003	9.27207	15.9523	23.1485	0.0060493	1.46528	up											BDLA_00003804	1.79798	20.1275	0	37.6244	43.9218	50.9482	0.00702209	-2.87124	down	BDLA_00006056	23.6443	19.477	19.6133	0	6.05024	0	0.00340817	3.31652	up	BDLA_00007163	31.1488	55.2434	42.6474	21.4199	14.6036	16.5469	0.0183862	1.00219	up
BDLA_00002737	222.039	255.65	228.016	10.1742	26.973	16.5518	1.64328e-39	3.7732	up											BDLA_00003805	21.2362	26.2657	13.156	1.32248	0.97366	6.12373	0.01703	2.34866	up	BDLA_00006057	33.2737	21.4341	34.6161	5.6355	5.44764	0	1.31455e-05	3.00816	up	BDLA_00007185	25.8353	38.9459	31.2135	12.1605	14.8276	7.47828	0.00643719	1.18834	up
BDLA_00002738	37.0675	27.9902	38.8378	80.952	73.3984	81.5726	0.0124215	-1.08853	down											BDLA_00003806	27.345	33.7471	23.5806	4.28617	1.26608	4.15016	3.07295e-06	2.69921	up	BDLA_00006063	826.734	838.576	628.227	8.06794	5.8187	38.2296	4.6082e-26	5.39051	up	BDLA_00007189	5.59922	7.0677	5.16808	0.340883	1.87771	0.5773	0.0121215	2.26547	up
BDLA_00002740	80.8576	80.9479	98.6144	11.8518	0.632748	8.74399	4.98196e-13	3.63978	up											BDLA_00003807	166.291	104.385	96.2465	250.679	220.219	239.778	1.78933e-08	-1.35657	down	BDLA_00006067	166.073	168.151	189.84	108.45	67.8081	73.6498	6.6853e-13	1.20561	up	BDLA_00007191	0.776661	2.10338	5.48845	0	0	0	0.0191792	5.29813	up
BDLA_00002742	40.3115	31.1686	50.6522	14.1544	22.6661	21.3898	0.00220971	1.14286	up											BDLA_00003811	18.7893	53.5125	13.6851	60.6583	56.6046	72.4746	0.0144735	-1.50676	down	BDLA_00006080	14.1371	13.6432	12.9311	78.8089	91.4732	87.3828	1.05665e-10	-2.51106	down	BDLA_00007196	4.61001	6.93802	5.94663	0	0	0	2.42582e-07	7.5252	up
BDLA_00002743	36.3345	46.8515	46.0474	12.9658	3.5321	22.2966	0.000628322	1.79556	up											BDLA_00003815	438.257	186.793	340.31	802.996	864.031	710.08	1.19944e-08	-1.69629	down	BDLA_00006082	4.04611	7.61917	3.40664	16.3433	15.2783	17.2813	0.0025071	-1.56767	down	BDLA_00007203	2.23808	1.85003	2.59028	0	0	0	0.0357269	4.97509	up
BDLA_00002746	1.68868	3.86231	1.04715	10.6293	14.0774	16.1526	0.00130888	-2.47326	down											BDLA_00003820	45.1782	42.9888	28.6263	69.8368	60.4451	62.9626	0.0074085	-1.10767	down	BDLA_00006083	77.8037	86.1484	93.4432	29.2136	59.0414	46.0981	7.19721e-05	1.07083	up	BDLA_00007205	21.4854	15.8566	14.1772	0	0	0	5.78335e-07	7.39004	up
BDLA_00002750	23.7896	18.1148	27.3439	0	0	0	1.02116e-07	7.7949	up											BDLA_00003824	0	0	0	2.05723	5.75066	3.48418	0.0225084	-5.09805	down	BDLA_00006089	24.937	24.0815	26.4241	383.162	342.662	293.982	1.70794e-56	-3.60134	down	BDLA_00007229	3.6198	1.35485	1.14553	0	0	0	0.0224409	5.19241	up
BDLA_00002751	9.57105	3.01148	5.56819	20.3439	34.7989	12.2383	0.00577761	-1.76799	down											BDLA_00003826	429.564	591.382	442.959	796.907	899.138	810.729	1.29375e-13	-1.18739	down	BDLA_00006094	174.009	109.108	150.954	576.465	613.794	706.782	5.33437e-22	-1.98103	down	BDLA_00007234	123.285	110.923	87.5014	9.7398	14.0709	11.2511	2.19562e-34	2.91028	up
BDLA_00002752	437.767	451.37	432.439	1643.51	2275.36	2009.67	2.53547e-45	-2.07747	down											BDLA_00003827	22.2095	23.8934	12.3859	0.675399	0.388058	1.6682	8.99812e-07	3.83213	up	BDLA_00006105	367.53	268.478	362.482	810.995	1030.85	960.84	2.8545e-16	-1.34537	down	BDLA_00007253	37.3897	48.8606	28.0962	16.9826	5.89019	11.2026	0.00188509	1.45411	up
BDLA_00002754	3.46825	3.32604	16.6113	35.2611	80.2045	120.464	1.67005e-05	-3.19183	down											BDLA_00003830	68.2129	65.6989	25.8989	84.5305	104.15	113.923	0.00117693	-1.32564	down	BDLA_00006113	22.7284	31.9371	26.1667	73.7507	56.2878	119.916	0.000355841	-1.48162	down	BDLA_00007264	52.5629	61.3507	46.2179	15.942	8.66472	28.0458	0.0104724	1.29887	up
BDLA_00002755	77.4594	88.3235	66.81	33.9147	20.8097	18.1873	2.12718e-08	1.77217	up											BDLA_00003831	28.5918	24.7939	60.1176	63.624	73.2729	62.3864	0.0325367	-1.21567	down	BDLA_00006124	11.4709	3.24175	7.77512	39.5308	53.8474	33.4355	0.000951076	-2.29427	down	BDLA_00007273	7.84815	2.58419	7.05911	2.161	0.856388	0	0.0493551	2.2738	up
BDLA_00002756	13.9745	4.0182	10.5663	28.865	41.9812	60.5923	0.000132127	-2.12347	down											BDLA_00003832	157.344	137.349	164.329	354.913	337.293	322.24	2.6035e-09	-1.54482	down	BDLA_00006128	26.3003	17.7876	30.9825	39.9712	77.9366	69.6318	0.00749815	-1.1892	down	BDLA_00007288	28.2808	18.7871	27.1509	4.27485	11.1204	2.83154	0.0001573	1.73409	up
BDLA_00002757	118.111	120.935	128.902	339.731	310.723	428.711	7.66165e-06	-1.45919	down											BDLA_00003835	48.7548	31.8867	29.7771	81.3386	86.6148	51.101	0.0292046	-1.36751	down	BDLA_00006132	539.939	456.283	478.125	7.61644	15.3925	6.58011	7.65713e-134	5.72245	up	BDLA_00007301	112.818	83.143	94.2313	24.35	24.4405	23.7949	1.80679e-09	1.71605	up
BDLA_00002764	16.9259	14.4304	17.2793	50.3054	64.5194	72.9823	5.86138e-08	-1.85586	down											BDLA_00003836	518.078	587.911	514.385	1195.46	1130.14	1144.16	3.09506e-42	-1.50882	down	BDLA_00006146	55.4321	48.6195	38.1115	114.176	193.917	189.465	3.9687e-12	-1.66247	down	BDLA_00007304	59.7599	58.5079	66.9287	9.80956	8.47891	7.72391	1.99445e-27	2.54525	up
BDLA_00002770	17.546	14.9521	9.07873	6.9802	9.47473	2.68339	0.0329731	1.21149	up											BDLA_00003842	62.4542	35.4311	25.3628	0	0	2.97291	0.0322732	4.86786	up	BDLA_00006149	176.956	280.797	273.448	435.249	731.622	566.402	7.88794e-06	-1.10194	down	BDLA_00007308	89.7026	108.542	107.641	43.6056	26.7359	19.7988	4.54844e-05	1.47602	up
BDLA_00002772	1.14578	0.493374	1.45553	4.38845	12.8987	2.78013	0.0183402	-2.56534	down											BDLA_00003844	56.5324	62.7987	86.3907	10.9802	18.5024	17.6191	0.000257809	1.69723	up	BDLA_00006152	148.367	171.817	186.136	41.9254	94.7216	53.838	0.00146348	1.49502	up	BDLA_00007309	31.915	33.4847	40.1072	4.25186	2.50137	1.88953	2.24328e-21	3.32744	up
BDLA_00002777	5.86964	2.71473	3.89979	0	0	0	0.0118402	5.5706	up											BDLA_00003850	18.661	11.8359	19.5912	31.0583	22.1027	35.718	0.0399906	-1.20394	down	BDLA_00006161	216.559	154.045	180.596	94.9943	71.7533	81.2869	0.000104574	1.26776	up	BDLA_00007310	186.285	104.775	187.262	10.7395	21.4077	25.2222	1.63392e-10	2.72889	up
BDLA_00002781	0	0	1.01788	6.95824	2.81532	11.9379	0.00129281	-4.31928	down											BDLA_00003852	48.4048	57.7567	44.9081	20.2725	9.38305	18.7752	0.0165251	1.2345	up	BDLA_00006163	0	2.59577	2.0991	16.1749	50.9424	23.0942	3.83507e-06	-3.93708	down	BDLA_00007331	350.791	331.641	357.04	74.7722	78.7318	62.9121	1.4109e-64	1.99201	up
BDLA_00002782	12.0898	4.36745	23.0859	0	0	0	0.01119	5.64222	up											BDLA_00003857	66.3439	67.2856	78.2617	7.05729	0	2.10563	3.98173e-07	4.09614	up	BDLA_00006176	0	0.476559	0	11.5608	5.46976	0	0.00939915	-4.96239	down	BDLA_00007333	21.5926	22.7763	17.2714	5.61051	7.48156	7.63731	0.000102132	1.28471	up
BDLA_00002791	12.226	9.65523	12.2387	114.099	92.7525	79.055	1.76549e-22	-2.9494	down											BDLA_00003858	665.964	552.913	685.671	118.09	100.684	87.8686	4.54949e-40	2.22326	up	BDLA_00006180	21.7511	17.8824	25.8914	81.2682	71.8704	45.2966	4.19384e-05	-1.45671	down	BDLA_00007355	238.415	209.331	235.238	106.939	70.0908	91.7599	1.09248e-09	1.07428	up
BDLA_00002793	0	0	0.747774	18.817	10.9749	6.40282	2.66198e-06	-5.53515	down											BDLA_00003863	49.3046	70.752	54.5259	23.4442	21.1308	12.192	0.00638552	1.22367	up	BDLA_00006187	255.302	234.728	250.567	84.4807	38.4297	99.339	4.4281e-15	1.87472	up	BDLA_00007356	40.3755	45.8907	36.9782	28.4779	8.5044	12.6898	0.0423621	1.04762	up
BDLA_00002797	7.40176	6.69273	1.73045	0	0	0	0.000260762	6.58554	up											BDLA_00003867	682.173	977.759	913.838	1985.4	2413.62	2081.51	8.85673e-27	-1.746	down	BDLA_00006188	2222.42	2261.13	2386.03	0	15.0814	0	1.37533e-29	8.5423	up	BDLA_00007357	55.546	46.1566	41.814	22.8036	8.20151	13.9121	0.000723116	1.39481	up
BDLA_00002798	60.0873	55.6079	60.6317	8.27316	11.5842	6.07196	9.64313e-17	2.84048	up											BDLA_00003873	3.15572	6.03199	20.6507	0	0	0	0.00440378	6.39483	up	BDLA_00006190	8.13921	19.4491	14.1679	37.8332	47.6509	39.0741	0.00742808	-1.43969	down	BDLA_00007388	9.58272	5.7543	5.90314	0	0	0	0.0167368	5.25537	up
BDLA_00002801	14.6246	24.6833	35.1974	1.70561	10.9711	6.94103	0.00607298	1.97825	up											BDLA_00003875	0	1.57297	13.2401	47.6499	44.5467	22.8445	0.000675671	-3.19659	down	BDLA_00006194	781.208	681.226	758.723	26.9522	0	18.2587	3.73799e-28	5.70042	up	BDLA_00007390	18.679	19.1254	15.3107	2.24527	2.89736	4.49918	6.80167e-06	2.13035	up
BDLA_00002803	0	0	0	1.15696	1.78308	12.0806	0.0252641	-5.42926	down											BDLA_00003882	13.7497	12.3297	9.83415	117.386	90.9183	67.479	7.28356e-11	-3.27291	down	BDLA_00006199	40.9121	6.2487	12.4024	347.262	264.6	388.837	1.76496e-17	-3.85334	down	BDLA_00007396	44.8967	44.1956	38.1985	19.1281	0.615171	0	0.0198848	2.43541	up
BDLA_00002808	0	0	0	7.10081	15.4891	6.35558	0.000669897	-6.33524	down											BDLA_00003884	37.533	14.9543	37.4217	4.42809	2.63301	2.28582	1.06577e-05	2.84713	up	BDLA_00006207	28.7132	9.07765	5.15815	80.3351	63.6425	71.9778	0.000270473	-2.18469	down	BDLA_00007402	20.0928	22.3278	18.5577	7.1866	8.08047	8.18299	0.00150134	1.09418	up
BDLA_00002810	13.8725	18.1766	22.6267	114.381	94.9181	105.226	9.78381e-35	-2.42984	down											BDLA_00003886	120.276	94.8293	70.9187	38.2949	40.0937	28.8627	0.00577087	1.01327	up	BDLA_00006210	44.7882	32.2125	50.0361	0	0	3.75288	6.11098e-10	5.00083	up	BDLA_00007408	71.4614	63.1405	81.1885	20.8431	32.7697	16.542	0.00121931	1.33047	up
BDLA_00002812	31.8921	39.1775	36.713	8.74219	3.01277	5.70138	1.75223e-15	2.7208	up											BDLA_00003888	33.2484	3.73969	18.8813	67.307	53.4547	44.7797	0.00294018	-1.93631	down	BDLA_00006212	0.94419	0.919195	0	5.64073	15.0051	9.52029	0.00278784	-4.02534	down	BDLA_00007415	43.586	31.4969	31.2163	9.15372	13.2313	8.97116	0.00181096	1.47383	up
BDLA_00002817	2.03749	0.697614	1.13976	9.06132	10.3538	20.3372	0.00016512	-3.17001	down											BDLA_00003889	2.69763	5.06184	21.1561	1.19039	1.11194	0.287719	0.0249058	2.85341	up	BDLA_00006218	17.7327	36.6169	71.5608	0	0	0	3.54856e-05	6.50674	up	BDLA_00007431	51.0811	51.2053	43.6288	7.51665	16.4506	8.95321	0.00034054	1.82507	up
BDLA_00002819	1.44529	0	0	6.20932	4.90862	7.72415	0.0143121	-3.39611	down											BDLA_00003890	17.3637	11.9306	5.30506	19.9243	28.063	32.6576	0.0422988	-1.52213	down	BDLA_00006221	48.3402	48.971	34.9559	0	0	0	4.19843e-09	7.88817	up	BDLA_00007442	73.292	74.7594	63.3502	25.9219	20.441	16.7718	9.45075e-12	1.47296	up
BDLA_00002823	0.511044	0.599207	8.29203	22.7051	6.12792	19.6847	0.0368261	-2.18904	down											BDLA_00003893	0	42.1076	30.0754	113.996	103.653	92.5304	0.00743556	-2.41663	down	BDLA_00006223	7.5147	6.88013	15.4268	0	0	0	0.000104827	6.21425	up	BDLA_00007454	42.0412	40.167	45.2682	23.1998	15.3473	14.115	3.3307e-05	1.0074	up
BDLA_00002829	766.753	748.643	822.332	79.9501	59.106	49.6697	1.24663e-127	3.72944	up											BDLA_00003895	210.158	248.74	159.906	458.459	466.154	405.599	6.3206e-15	-1.50691	down	BDLA_00006227	42.4544	38.4734	39.842	0	0	1.54872	1.61267e-08	6.53667	up	BDLA_00007466	16.813	21.5184	24.6215	0	0	0	0.0091343	5.44343	up
BDLA_00002830	61.2476	61.1618	50.8479	22.0517	9.17805	2.12645	1.79597e-05	2.47158	up											BDLA_00003900	62.7408	41.6217	34.9936	13.242	17.6881	10.7069	0.00215083	1.33141	up	BDLA_00006228	0	0	0	44.5994	25.6608	20.0695	0.000109878	-6.75696	down	BDLA_00007470	30.9021	23.176	32.7532	8.4923	10.7544	5.78699	0.00651083	1.48522	up
BDLA_00002837	115.752	114.059	111.886	27.5381	23.981	35.892	4.0292e-23	2.05114	up											BDLA_00003901	8.01173	17.405	1.63995	1.24777	0.487829	0.69931	0.0355066	2.98814	up	BDLA_00006231	4.69214	1.7174	0.304494	10.2275	21.0548	19.2166	0.000122757	-2.73633	down	BDLA_00007472	61.4107	58.2405	63.1618	25.7624	27.7921	14.3689	0.000577341	1.15681	up
BDLA_00002839	0	0	0	4.87975	6.56581	40.6711	0.00250866	-6.1661	down											BDLA_00003904	556.548	698.421	684.283	146.546	131.142	165.72	2.89017e-22	1.7109	up	BDLA_00006236	156.95	186.638	199.406	412.068	468.169	494.111	3.05289e-15	-1.19583	down	BDLA_00007476	30.0216	28.4219	17.899	6.03357	5.9825	3.61775	0.00560886	1.93297	up
BDLA_00002857	66.7626	91.504	47.5251	245.08	220.325	266.02	9.5561e-08	-1.73542	down											BDLA_00003906	74.9943	80.13	139.728	135.69	229.525	246.556	0.0116023	-1.4701	down	BDLA_00006261	114.215	132.152	166.341	338.352	373.052	443.208	0.000104079	-1.33016	down	BDLA_00007485	38.0265	25.1705	16.8174	11.3446	1.3678	4.2242	0.00264747	1.95589	up
BDLA_00002859	97.5289	99.6021	148.164	72.5938	61.5685	47.6489	0.00135287	1.01932	up											BDLA_00003914	67.5154	52.9906	78.5953	21.4848	14.1316	14.4028	0.00166672	1.58627	up	BDLA_00006293	304.341	318.712	252.443	956.095	849.699	681.896	8.73137e-08	-1.36376	down	BDLA_00007490	35.8999	39.716	36.7612	5.89128	2.7443	1.5785	5.57165e-13	3.15597	up
BDLA_00002863	18.0917	23.099	13.5509	0	0	2.90384	2.33475e-05	4.14208	up											BDLA_00003915	191.55	200.864	148.333	41.0495	42.4099	28.7297	1.58112e-11	1.85723	up	BDLA_00006302	0	1.06525	0	11.8506	6.8083	29.6742	0.00037942	-5.43445	down	BDLA_00007493	3.88793	0.637774	6.66209	0	0	0	0.002977	5.91469	up
BDLA_00002865	27.7339	25.0506	22.7635	7.91245	3.87197	4.30068	0.00122433	2.26395	up											BDLA_00003916	29.4025	82.4556	58.1326	8.25755	9.46088	1.14284	0.000165726	2.74619	up	BDLA_00006305	9.53658	12.5943	5.37716	0	0	0	0.00243103	5.50192	up	BDLA_00007502	42.1124	40.4191	42.6292	14.1343	10.8419	13.27	3.27107e-07	1.42821	up
BDLA_00002871	94.6306	91.453	99.9362	11.8187	15.4991	13.5516	6.62393e-33	2.8825	up											BDLA_00003917	80.1646	51.7576	82.7959	7.25676	2.70483	0.499477	9.43962e-10	3.93025	up	BDLA_00006309	393.504	586.434	505.1	209.344	268.164	203.066	8.07928e-09	1.25833	up	BDLA_00007510	56.6741	63.1166	56.0808	21.7433	24.9689	9.99687	5.96471e-05	1.364	up
BDLA_00002872	81.8123	79.0697	104.835	19.8571	13.1204	27.335	4.78626e-11	2.21034	up											BDLA_00003923	141.185	95.2692	74.8002	166.861	140.101	164.571	0.0366757	-1.00419	down	BDLA_00006333	261.299	267.246	249.089	61.7312	53.4341	59.3823	1.76914e-58	2.28823	up	BDLA_00007512	379.124	404.947	402.037	34.0924	30.9583	45.3198	1.42593e-100	3.14788	up
BDLA_00002873	16.23	7.36901	5.00497	37.9264	26.8474	36.2221	0.0131324	-1.69573	down											BDLA_00003924	27.1279	21.9273	30.6046	73.1843	74.1263	89.7737	0.000132734	-1.94816	down	BDLA_00006337	21.7043	38.3234	24.4778	12.3074	2.16628	0	0.00153493	2.6536	up	BDLA_00007513	415.466	467.206	497.663	65.3133	79.3574	103.203	8.1619e-37	2.19392	up
BDLA_00002880	3.19123	4.67077	1.92679	14.7205	11.0321	11.5039	0.00532833	-1.78929	down											BDLA_00003932	3.44853	13.4909	0	35.3646	35.6913	61.595	0.000576318	-3.13058	down	BDLA_00006354	6.9372	11.096	19.4784	36.4309	65.415	34.4244	0.00442219	-1.70395	down	BDLA_00007515	11.7655	15.9465	9.94416	1.32235	0.504395	2.01726	8.53182e-08	2.95637	up
BDLA_00002883	379.877	313.308	334.948	1272.36	1378.85	1533.93	2.82089e-29	-1.93494	down											BDLA_00003934	95.3495	87.5562	78.816	180.039	279.779	204.046	0.000248366	-1.71883	down	BDLA_00006358	353.404	371.282	398.606	206.357	114.546	203.105	2.02079e-08	1.23932	up	BDLA_00007530	89.5592	98.0912	92.5257	39.5827	18.4855	20.3866	3.99103e-08	1.56663	up
BDLA_00002887	380.475	384.227	386.425	192.754	205.137	189.308	2.4072e-17	1.06126	up											BDLA_00003935	40.1213	16.1988	23.0819	5.98156	5.63762	5.07016	0.00426344	1.82197	up	BDLA_00006362	977.629	982.774	1125.54	593.074	492.61	581.093	3.77247e-26	1.03156	up	BDLA_00007531	35.6998	52.0264	42.2583	6.06803	12.3537	6.29847	1.80722e-05	2.09266	up
BDLA_00002889	70.4939	50.5711	71.9869	24.6441	22.0361	26.0641	4.0617e-11	1.49648	up											BDLA_00003939	87.0847	50.6791	86.1219	223.048	151.397	277.815	4.95894e-07	-1.92916	down	BDLA_00006365	0	0	2.18452	22.2898	27.5391	16.2084	5.36511e-05	-4.76101	down	BDLA_00007548	19.3123	25.2621	15.5241	2.17329	3.80622	5.34054	0.00094151	2.09039	up
BDLA_00002890	3.28308	3.13376	4.07221	24.375	16.5056	14.5092	0.000283364	-2.23162	down											BDLA_00003946	24.2873	48.4134	50.1565	144.354	104.809	97.7677	0.00029171	-1.85379	down	BDLA_00006369	180.774	164.378	172.904	30.7694	10.3244	54.6977	9.526e-08	2.52855	up	BDLA_00007549	32.6458	18.3769	31.2576	3.84355	5.37488	2.70666	1.55095e-05	2.46112	up
BDLA_00002896	11.0014	21.0127	26.2233	5.02826	2.85652	4.56456	0.000416003	2.28207	up											BDLA_00003947	45.2507	63.5446	55.9592	98.5405	79.4469	86.5524	0.000136234	-1.09027	down	BDLA_00006371	139.29	132.251	107.443	17.3797	43.0171	15.863	8.22958e-05	2.33978	up	BDLA_00007550	8.86182	3.67792	7.5368	0.888685	0	0	0.000427113	4.28082	up
BDLA_00002897	9.94563	4.78841	4.23241	70.4294	59.8348	44.7023	2.40654e-07	-3.06592	down											BDLA_00003957	158.582	167.914	174.627	42.0674	36.8094	28.8076	9.96439e-13	1.80612	up	BDLA_00006375	49.1513	49.4726	47.6503	32.1212	8.20724	26.3388	0.000629317	1.27464	up	BDLA_00007551	26.3319	33.7959	28.4927	10.7662	11.4363	4.69147	0.000894153	1.43826	up
BDLA_00002899	33.7239	23.4199	30.4682	92.8146	69.8225	82.7835	1.1215e-06	-1.39247	down											BDLA_00003965	6.05176	6.22307	10.9535	35.6357	46.6096	26.4426	0.00337303	-2.41535	down	BDLA_00006390	88.6906	127.725	99.8116	302.479	332.553	267.001	6.1776e-16	-1.36965	down	BDLA_00007554	23.5176	21.3351	15.4013	8.3628	5.14703	6.21642	0.00026325	1.33558	up
BDLA_00002906	497.514	503.835	495.415	19.153	31.1617	18.3271	7.68255e-180	4.52561	up											BDLA_00003967	15.2906	14.3863	15.1942	2.25571	2.21533	3.12261	0.00323485	2.11867	up	BDLA_00006397	10.726	19.8304	13.6318	66.5765	26.4402	62.2452	0.00279113	-1.66709	down	BDLA_00007560	211.271	235.626	312.178	90.0455	79.7428	76.2931	8.79574e-06	1.349	up
BDLA_00002908	42.4241	48.4345	46.2103	163.519	135.233	178.464	4.3259e-09	-1.70313	down											BDLA_00003969	122.325	163.386	142.122	25.1822	26.284	13.0316	2.959e-14	2.32115	up	BDLA_00006404	16.0481	7.49559	22.8975	0	0	0	0.000895527	5.7708	up	BDLA_00007563	38.613	37.1708	27.9315	4.31017	4.14591	3.96265	3.30356e-22	2.76361	up
BDLA_00002909	24.3168	27.343	35.7558	13.052	4.70621	15.1042	0.00120346	1.48879	up											BDLA_00003974	39.2945	18.6348	48.1421	11.1177	8.88993	9.20203	0.0381469	1.44946	up	BDLA_00006412	192.135	233.001	120.782	5.34028	29.678	0	0.00122922	4.05493	up	BDLA_00007575	41.4926	59.1973	50.3059	15.0761	23.2151	16.364	0.000611049	1.17363	up
BDLA_00002910	524.127	481.974	484.145	118.27	90.7881	106.39	1.68558e-53	2.33171	up											BDLA_00003978	842.314	789.596	804.989	1321.57	1300.18	1296.09	7.10601e-22	-1.09631	down	BDLA_00006415	8.3437	10.2706	1.93328	22.5916	32.421	27.6976	0.00330019	-1.86147	down	BDLA_00007578	6.64792	12.5687	14.9702	1.63278	0	0	0.000305234	3.94852	up
BDLA_00002911	53.2292	67.1348	72.4719	12.6752	14.6519	2.33059	2.79701e-10	2.77967	up											BDLA_00003979	243.693	250.458	164.458	17.7748	23.6279	19.9025	1.42864e-24	3.01031	up	BDLA_00006417	0	0	0	9.3915	12.1347	2.51776	0.00104867	-6.36662	down	BDLA_00007588	147.036	125.087	128.878	18.3279	23.1684	19.6972	1.97991e-33	2.42949	up
BDLA_00002914	4.323	2.99635	7.87836	9.59939	30.719	11.4306	0.0463725	-1.64629	down											BDLA_00003980	84.571	105.016	83.2863	33.4825	20.979	35.3922	0.00135023	1.19051	up	BDLA_00006420	170.246	133.063	166.675	403.734	397.153	280.583	1.98022e-06	-1.06239	down	BDLA_00007599	25.3584	22.9195	21.7405	6.92793	11.154	7.93829	0.0203972	1.142	up
BDLA_00002918	6.971	6.19377	9.90034	44.1519	10.8488	24.7262	0.0131933	-1.64845	down											BDLA_00003981	213.252	210.057	183.645	71.0729	66.7234	47.3169	2.83841e-09	1.3071	up	BDLA_00006424	19.678	18.4334	20.2305	48.2967	75.2588	87.9104	4.30423e-11	-1.70999	down	BDLA_00007604	130.425	170.798	100.756	19.4563	19.2817	50.8081	6.88606e-08	1.87686	up
BDLA_00002921	4.06992	7.33895	0	32.6479	49.7597	36.5708	0.0176433	-3.26933	down											BDLA_00003982	134.679	91.9864	131.977	187.312	209.516	210.962	3.43096e-05	-1.16216	down	BDLA_00006428	224.888	216.181	203.552	158.709	80.1994	98.5836	1.7963e-05	1.06959	up	BDLA_00007606	34.7613	55.2529	49.6058	4.11098	8.56188	12.1843	0.00102694	2.12378	up
BDLA_00002929	6.4468	5.0557	12.152	0.800429	0	0.484694	4.60413e-07	4.20591	up											BDLA_00003983	69.5303	131.689	124.714	17.4864	16.0574	25.6494	2.51941e-08	2.03356	up	BDLA_00006430	62.9389	50.4841	37.7272	168.928	175.091	114.574	8.05825e-05	-1.44943	down	BDLA_00007609	1260.31	1142.51	1117.42	128.862	97.0017	63.6596	5.36791e-89	3.33327	up
BDLA_00002931	0	0	0	2.47201	3.13702	6.30466	0.00122167	-6.20107	down											BDLA_00003986	31.9427	33.9361	20.3444	6.90284	6.58658	6.4775	0.000432889	1.68911	up	BDLA_00006431	14.8689	8.03305	9.4725	39.119	70.6066	34.0281	2.16487e-05	-1.98165	down	BDLA_00007622	17.9023	19.7889	13.9308	1.62694	3.08033	0.78079	0.000638491	2.78737	up
BDLA_00002932	221.715	247.593	248.268	103.94	83.5134	134.652	2.32951e-09	1.24156	up											BDLA_00003990	0	0	0	7.14936	7.86463	2.82947	0.00788518	-5.43622	down	BDLA_00006446	11.598	3.92835	11.3426	56.8557	63.1591	22.632	0.00010807	-2.24512	down	BDLA_00007630	20.0984	19.4077	26.1533	1.31077	0.710179	0	5.66481e-11	4.60877	up
BDLA_00002933	1.8415	3.6246	1.73574	0	0	0	0.0246034	5.32684	up											BDLA_00003998	10.0566	10.0544	8.75708	26.461	17.0913	19.7924	0.0404974	-1.4826	down	BDLA_00006450	20.601	11.8143	10.0157	39.7362	30.5833	55.206	0.000109375	-1.41977	down	BDLA_00007631	22.5946	27.4935	21.8182	1.29479	4.16681	5.72081	4.7326e-08	2.36739	up
BDLA_00002941	9.38489	20.6564	7.59722	2.7669	0	0.597978	0.000484986	3.51683	up											BDLA_00004004	3.26446	8.00063	2.56109	0	0.274179	0.616153	0.0211285	3.30211	up	BDLA_00006451	0	10.5465	0	21.9644	38.6685	114.296	0.00233918	-3.8634	down	BDLA_00007637	545.742	550.746	520.402	131.688	115.581	84.7126	3.71321e-43	2.01333	up
BDLA_00002953	0	4.40958	0	14.4957	30.3259	38.9755	6.91279e-05	-4.16594	down											BDLA_00004013	43.6224	142.336	98.2506	518.935	425.915	529.249	2.88915e-18	-2.77787	down	BDLA_00006457	80.9164	46.4632	49.4342	20.4859	11.7146	6.70484	0.00367952	2.29688	up	BDLA_00007645	104.347	165.725	119.131	52.0084	26.9467	25.3061	5.29541e-06	1.62312	up
BDLA_00002960	0.421057	0.739198	1.73191	7.63003	6.11357	1.90829	0.0417106	-2.27145	down											BDLA_00004016	4.80364	11.9007	10.9221	59.1114	51.8324	42.9212	9.41481e-09	-2.80185	down	BDLA_00006467	14.1523	26.0919	15.5353	346.044	235.438	255.008	1.16046e-41	-3.75418	down	BDLA_00007649	44.1317	60.7674	71.3806	10.0852	14.0775	25.3681	0.000379151	1.5283	up
BDLA_00002964	82.8033	90.1598	86.2811	53.592	27.9887	38.7062	0.000638039	1.19885	up											BDLA_00004017	2.65114	2.41472	4.9845	563.098	418.602	533.408	7.42479e-42	-7.54029	down	BDLA_00006470	1.06963	0	0	29.8961	13.7183	2.74213	0.000610609	-5.38823	down	BDLA_00007673	10.3009	8.17158	15.3761	0	0	0	0.00533399	5.61148	up
BDLA_00002967	20.1594	17.7858	21.8423	60.2714	50.9481	60.1379	2.94246e-05	-1.42065	down											BDLA_00004018	2.8348	0	6.20423	51.4399	57.131	49.867	6.76038e-08	-4.18349	down	BDLA_00006474	208.593	258.218	215.318	66.8747	57.6784	72.1275	1.83606e-11	1.91588	up	BDLA_00007682	36.5838	35.6425	37.5179	13.3274	7.58859	19.2964	0.0367469	1.13692	up
BDLA_00002968	80.1722	106.958	67.2121	457.536	456.503	521.501	1.36528e-43	-2.40168	down											BDLA_00004021	350.55	300.703	245.331	25.1526	24.4954	9.92824	1.69967e-31	3.50782	up	BDLA_00006480	32.207	30.9515	72.8578	179.641	150.094	211.645	1.69298e-08	-1.83752	down	BDLA_00007692	23.3866	16.3696	20.0461	11.7508	7.09749	3.69554	0.0115187	1.14373	up
BDLA_00002970	9.13489	8.43541	11.1889	0	0	0.627547	2.3837e-05	5.17402	up											BDLA_00004022	7.33342	17.999	10.6865	2.43005	1.08532	1.24088	0.0231837	2.46956	up	BDLA_00006489	36.7355	41.6458	56.6065	88.9797	113.569	102.673	0.00955578	-1.0362	down	BDLA_00007705	22.4961	16.4173	34.6627	1.92918	2.68452	4.06095	1.6475e-05	2.78067	up
BDLA_00002972	14.9389	14.9323	26.0216	69.6488	67.6974	55.0353	1.0176e-06	-1.68618	down											BDLA_00004024	32.3493	16.2423	11.6354	3.48549	5.99248	1.76344	0.0217886	2.01654	up	BDLA_00006490	14.9788	7.82777	8.97955	0	0	0	0.000501318	5.86645	up	BDLA_00007712	94.8016	104.694	78.1891	20.495	25.9765	16.8558	2.86045e-14	1.85277	up
BDLA_00002973	22.6256	22.9102	16.7722	7.55151	15.433	9.27277	0.0157908	1.03274	up											BDLA_00004032	69.1931	65.5253	63.5102	19.842	29.323	23.337	0.000510696	1.04021	up	BDLA_00006503	27.7442	13.7133	21.4947	2.70254	1.85571	0	0.00149314	3.62065	up	BDLA_00007722	44.7187	47.9778	48.9865	24.941	13.7323	14.1902	0.000735923	1.15128	up
BDLA_00002979	35.685	47.3258	37.1182	23.0174	21.2886	18.5707	0.0041369	1.02807	up											BDLA_00004041	2151.15	2111.43	2255.8	841.525	752.162	778.329	5.59207e-25	1.04644	up	BDLA_00006517	152.849	136.862	123.721	25.8333	78.2981	64.1602	0.000678501	1.4305	up	BDLA_00007724	39.9764	50.0162	44.7154	18.5477	8.68985	25.1488	0.00992428	1.0773	up
BDLA_00002981	52.8531	89.715	82.024	43.0042	28.4338	32.8415	6.88313e-05	1.2013	up											BDLA_00004044	65.3595	15.4478	23.1069	7.79598	4.11933	1.82255	0.0170217	2.55327	up	BDLA_00006521	5.2112	12.0082	5.95634	21.3159	39.2003	25.6086	0.0025876	-1.75641	down	BDLA_00007727	34.3257	44.523	33.0187	12.9656	18.7272	7.57736	0.0277362	1.20151	up
BDLA_00002982	10.3784	14.5947	23.1643	2.00127	3.26815	2.3984	1.41234e-05	2.71428	up											BDLA_00004045	86.3028	88.5449	99.785	506.484	493.889	446.765	1.50248e-43	-2.79914	down	BDLA_00006526	92.0341	70.0325	97.4907	365.315	320.726	268.099	7.10149e-14	-1.72885	down	BDLA_00007728	35.2858	26.8094	37.87	15.852	7.54977	13.948	0.00167935	1.14654	up
BDLA_00002984	4.93617	3.65115	0	14.8447	16.4635	17.0909	0.00496289	-2.33542	down											BDLA_00004061	127.203	142.275	140.507	25.7463	24.3924	21.5129	6.7586e-24	2.10061	up	BDLA_00006536	116.979	126.642	91.2766	35.0996	33.5617	41.9579	1.52993e-07	1.72698	up	BDLA_00007746	21.4375	19.4988	23.7535	6.08484	6.2713	8.8945	0.0145173	1.32332	up
BDLA_00002988	640.676	656.852	699.191	190.078	182.158	208.171	2.35403e-45	1.87222	up											BDLA_00004063	36.4976	80.3823	18.1251	229.204	183.21	202.204	1.57482e-11	-2.57058	down	BDLA_00006540	42.8794	45.4457	29.7614	108.47	195.796	156.333	0.000372371	-1.80897	down	BDLA_00007750	26.4638	30.2552	29.0455	5.46024	1.97599	0.814913	1.34057e-10	3.06192	up
BDLA_00002993	15.5512	16.643	10.206	5.68	7.00495	2.13885	0.00311792	1.59388	up											BDLA_00004065	17.7035	18.7892	10.7776	3.00313	2.62	0.785276	0.00275321	2.46763	up	BDLA_00006541	22.9739	18.6862	20.6907	94.8297	28.2374	70.4968	0.00368859	-1.46632	down	BDLA_00007757	44.3974	44.0652	73.2706	8.55775	14.255	18.2339	4.2347e-05	1.68911	up
BDLA_00002994	65.1655	104.399	70.2499	25.9214	25.4034	23.1217	1.23274e-06	1.76727	up											BDLA_00004067	41.9693	16.139	64.0645	1.68292	2.72154	14.2874	0.0327015	2.22393	up	BDLA_00006542	346.117	437.263	412.804	729.955	1047.23	916.002	2.55408e-10	-1.02768	down	BDLA_00007773	155.044	147.451	146.997	30.3311	29.7311	26.3852	1.85547e-27	2.10017	up
BDLA_00002995	8.30263	16.925	11.8944	528.99	479.662	564.383	4.67962e-85	-5.28631	down											BDLA_00004075	174.836	181.556	253.411	218.764	317.674	442.1	0.015343	-1.10045	down	BDLA_00006548	96.1724	119.999	114.062	52.6625	46.885	56.5332	0.00028673	1.20097	up	BDLA_00007775	125.623	104.733	92.2462	7.37801	11.3422	4.10119	6.76357e-21	3.4978	up
BDLA_00002997	6.708	4.56067	9.04665	29.0552	10.6478	17.9355	0.0260861	-1.38527	down											BDLA_00004078	149.321	142.397	108.136	786.601	927.916	875.766	6.92333e-59	-3.0971	down	BDLA_00006559	60.9358	73.7179	67.2177	24.7679	24.7582	26.1263	4.85926e-07	1.54769	up	BDLA_00007776	62.2867	69.6942	51.9531	7.93285	7.26694	0	0.0401445	3.31525	up
BDLA_00003006	2.59014	4.64058	1.42418	13.7733	12.5852	17.0527	0.000852395	-2.18808	down											BDLA_00004080	16.7489	48.6422	23.1379	2.64383	3.38448	2.4265	6.32946e-05	2.92982	up	BDLA_00006571	21.5304	18.3608	38.6848	0	0	0	2.11571e-07	7.31554	up	BDLA_00007777	83.3935	124.689	120.415	26.9546	51.903	32.7611	8.5697e-06	1.27847	up
BDLA_00003008	22.8706	30.6014	24.7332	51.6435	71.2351	61.704	1.58655e-05	-1.14653	down											BDLA_00004081	36.347	18.1293	41.2356	2.75117	4.53427	4.12392	6.35182e-09	2.62624	up	BDLA_00006574	10.2752	5.56515	5.31203	52.5219	54.3049	40.9297	9.04591e-20	-2.66985	down	BDLA_00007786	530.766	569.221	583.322	252.956	186.139	206.35	6.35304e-14	1.11348	up
BDLA_00003010	0.447525	0	0	16.1813	5.88454	4.27044	0.00300325	-5.46326	down											BDLA_00004082	74.5038	262.776	198.076	46.9436	43.5338	39.2839	0.0070926	1.61542	up	BDLA_00006575	15.6012	6.00232	16.0634	156.98	128.686	171.994	9.06381e-22	-3.43964	down	BDLA_00007788	45.5939	60.8214	34.6229	4.52176	12.7362	13.0888	6.98875e-06	1.89928	up
BDLA_00003011	17.4791	9.60969	25.4125	37.7106	46.7998	48.1558	0.00523961	-1.2412	down											BDLA_00004086	84.149	130.671	175.777	309.081	421.152	400.798	6.23692e-12	-1.94586	down	BDLA_00006579	6.98909	7.54115	3.59894	21.3151	40.4354	38.0866	2.70951e-07	-2.30619	down	BDLA_00007789	48.0709	47.8851	50.0937	6.67189	14.8031	6.67748	1.15909e-07	2.08097	up
BDLA_00003019	307.018	338.008	322.434	1419.99	1350.94	1566.84	5.37513e-30	-2.07451	down											BDLA_00004089	102.539	77.3946	89.936	17.9943	19.02	18.77	9.31748e-10	1.85258	up	BDLA_00006584	44.7447	63.2534	62.5734	31.4301	25.2302	14.255	0.00156082	1.39259	up	BDLA_00007790	49.8899	59.6422	47.9131	6.29484	21.4716	4.56864	3.247e-05	1.98605	up
BDLA_00003021	0	23.8114	6.08833	141.513	88.3432	115.519	0.0245019	-3.41356	down											BDLA_00004092	56.7338	84.7854	80.0939	15.6658	9.12831	12.381	3.66156e-15	2.16373	up	BDLA_00006586	27.3535	20.8871	44.1025	109.473	74.5274	143.283	3.16403e-05	-1.67599	down	BDLA_00007793	22.0964	9.98072	6.15522	0	2.53002	0	0.014927	3.5865	up
BDLA_00003028	20.3552	16.8085	15.5944	62.5891	58.7658	60.0073	0.000152742	-1.6769	down											BDLA_00004094	99.5852	80.6977	56.0061	28.3557	33.7207	24.3203	0.00540808	1.04314	up	BDLA_00006587	4.37365	5.84819	2.67937	6.64604	21.8374	19.0487	0.007302	-1.70852	down	BDLA_00007795	11.0704	9.48955	8.44902	3.77082	4.59595	2.68236	0.00823645	1.11496	up
BDLA_00003032	13.042	5.91561	13.316	26.5581	50.7496	24.1301	0.00915957	-1.55439	down											BDLA_00004100	5.10207	10.6823	3.97108	18.9964	26.571	18.4883	0.0113769	-1.94624	down	BDLA_00006599	519.321	476.754	467.427	88.3618	69.6918	30.9123	3.94733e-26	3.02857	up	BDLA_00007804	3.96032	8.17526	3.69185	0.696258	0	0.862117	0.00256273	2.95306	up
BDLA_00003034	1163.7	1142.07	1108.38	269.739	234.088	170.693	1.6351e-79	2.43751	up											BDLA_00004105	75.5664	78.4205	72.3837	22.1538	16.8097	13.3362	4.9395e-09	1.71334	up	BDLA_00006602	451.072	363.659	490.446	819.178	1174.7	1180.01	5.08822e-09	-1.13645	down	BDLA_00007817	5.20218	2.34956	2.76854	0	0	0	0.0128429	5.35771	up
BDLA_00003035	17.9865	21.1608	15.8138	8.96311	7.42609	2.53885	0.00757245	1.62715	up											BDLA_00004107	15.6453	15.4946	11.9168	3.0646	3.82301	1.23345	0.00055715	1.99493	up	BDLA_00006604	281.102	333.354	311.684	713.06	867.983	792.922	9.01858e-15	-1.21375	down	BDLA_00007822	28.2689	36.8842	23.0291	0	1.62291	3.76188	2.87224e-06	3.56108	up
BDLA_00003036	12.5196	15.4792	20.92	38.744	36.8909	30.7434	0.00514185	-1.02301	down											BDLA_00004108	57.0209	77.7268	50.2552	13.8047	17.2443	25.047	0.0110049	1.29784	up	BDLA_00006605	130.381	90.5685	71.5243	251.469	272.356	228.343	9.71256e-06	-1.2253	down	BDLA_00007828	82.7722	82.5958	71.0381	12.8141	34.1792	26.1791	4.53331e-05	1.40139	up
BDLA_00003042	164.237	182.286	214.149	18.4954	22.4731	7.11573	9.16216e-39	3.63776	up											BDLA_00004113	0	0	0	3.90051	1.18899	3.74031	0.0359044	-4.92714	down	BDLA_00006614	45.3884	48.3029	71.3112	179.372	217.081	252.971	1.17362e-07	-1.82668	down	BDLA_00007834	18.0588	20.6231	18.6108	9.01507	5.73497	2.96801	0.00315121	1.43179	up
BDLA_00003043	36.3072	39.9156	42.7556	14.0889	18.4776	5.19156	0.000190642	1.73668	up											BDLA_00004114	104.714	42.7618	104.348	329.443	254.653	289.102	8.56767e-12	-2.19309	down	BDLA_00006615	1035.66	919.341	823.217	505.821	375.985	447.884	7.9918e-11	1.2014	up	BDLA_00007852	24.9225	39.9263	47.3301	6.71699	22.2605	7.45027	0.0284246	1.32702	up
BDLA_00003044	2.7761	15.9179	4.37494	38.8853	23.5455	54.1552	0.00192207	-2.21304	down											BDLA_00004116	10.1222	50.2365	24.428	152.566	138.15	153.712	1.21794e-09	-2.76899	down	BDLA_00006618	158.923	180.595	168.293	10.412	8.25971	23.7765	3.29712e-17	3.71482	up	BDLA_00007858	461.887	482.296	436.542	79.7568	85.083	48.0278	5.53519e-23	2.41499	up
BDLA_00003048	8.55127	16.3116	9.11447	228.087	233.925	233.177	2.58303e-49	-4.25943	down											BDLA_00004117	342.573	368.008	403.692	126.448	111.386	134.862	4.51328e-08	1.16724	up	BDLA_00006623	60.4737	59.0532	57.8178	379.625	412.228	365.544	7.91094e-41	-2.55446	down	BDLA_00007889	104.704	86.7879	89.5191	11.9438	19.231	9.80197	7.14525e-20	2.48776	up
BDLA_00003049	27.001	30.4123	32.8615	9.0248	18.9492	15.6014	0.00126199	1.12472	up											BDLA_00004125	59.0771	47.6711	86.5759	11.8933	12.6983	16.3788	2.266e-07	1.81601	up	BDLA_00006626	119.69	135.145	100.188	38.7518	10.6181	35.2207	3.24035e-05	2.15293	up	BDLA_00007894	36.6912	40.807	35.2661	14.4921	3.00424	9.39542	0.00010234	1.77891	up
BDLA_00003050	4.00192	1.20384	7.32153	14.8344	23.7047	18.6647	0.00293568	-2.09991	down											BDLA_00004129	26.237	15.1786	24.2547	114.234	112.145	140.239	6.89774e-05	-2.69968	down	BDLA_00006672	50.6599	40.0704	47.3155	0	0	0	4.79227e-07	7.11228	up	BDLA_00007898	679.734	643.78	669.957	233.15	207.471	254.252	9.41836e-16	1.24576	up
BDLA_00003052	5.20113	11.015	5.07296	0	0.640391	0.621396	0.00542167	3.84152	up											BDLA_00004137	24.5079	54.5881	49.5466	140.529	132.02	133.682	9.54356e-11	-2.04895	down	BDLA_00006676	373.338	298.833	347.599	25.4761	10.4629	43.9321	1.81993e-10	3.70886	up	BDLA_00007899	21.7547	25.8135	23.5448	12.4069	0.806515	8.45361	0.0416808	1.4262	up
BDLA_00003061	20.4144	13.815	23.9036	7.57375	5.07655	5.27408	9.38158e-06	1.78041	up											BDLA_00004138	53.384	48.0536	61.6645	21.0733	16.9891	18.4786	0.00136279	1.11884	up	BDLA_00006686	60.2315	66.5428	66.0085	158.913	141.898	174.882	2.41617e-08	-1.15674	down	BDLA_00007914	95.9808	82.2922	50.6715	30.9171	7.37432	28.5812	0.035093	1.49404	up
BDLA_00003062	153.625	149.972	144.793	481.825	452.85	384.149	6.85388e-32	-1.46076	down											BDLA_00004140	76.6369	57.0776	82.96	178.579	175.404	143.766	2.35683e-11	-1.60418	down	BDLA_00006688	40.2067	42.8457	39.0895	103.98	97.4582	91.7213	2.30023e-05	-1.1151	down	BDLA_00007915	78.4371	88.7094	95.3678	40.6572	17.4549	29.6294	0.000163533	1.30405	up
BDLA_00003063	45.676	36.4462	26.755	80.8339	115.875	112.01	0.000505199	-1.41262	down											BDLA_00004143	0	3.87509	0	42.0359	55.097	65.4541	1.32388e-08	-5.42749	down	BDLA_00006696	17.5611	55.3821	43.5481	3.28331	3.22579	4.4637	6.97404e-06	3.35576	up	BDLA_00007925	14.9363	22.7739	15.9596	7.44967	3.57164	0.628139	0.0159107	1.9034	up
BDLA_00003064	12.1708	7.79131	13.3476	73.7594	86.181	59.6621	9.50477e-12	-2.62363	down											BDLA_00004149	0	0	0	16.5904	17.3821	7.36386	0.0154382	-5.2181	down	BDLA_00006703	47.788	54.4227	49.0648	6.74645	0	12.906	5.97391e-07	3.02169	up	BDLA_00007940	36.7983	33.926	28.919	14.4185	8.05975	12.926	0.00299506	1.21168	up
BDLA_00003065	149.613	138.513	191.282	82.7787	72.2859	62.6294	1.5722e-08	1.23437	up											BDLA_00004156	19.0687	27.6802	29.4819	3.7559	7.83597	6.20195	0.00707979	1.64151	up	BDLA_00006705	1.49761	0.359834	2.53863	0	0	0	0.00716998	5.31592	up	BDLA_00007941	15.875	16.0143	17.8081	3.73192	6.90638	8.76493	0.0375343	1.06992	up
BDLA_00003068	1.95733	4.49432	4.7967	16.8928	30.3019	2.12777	0.0210672	-2.03324	down											BDLA_00004159	3.77344	1.80619	2.78501	12.3449	25.1556	4.73191	0.0177265	-2.56349	down	BDLA_00006731	99.196	74.5944	62.4078	10.3666	5.19824	8.24056	6.47541e-20	3.43368	up	BDLA_00007943	7.96558	8.32151	8.45353	0	0	0	0.000177419	6.37609	up
BDLA_00003069	26.3068	24.8195	24.6052	20.155	7.12507	10.695	0.0169519	1.0913	up											BDLA_00004161	27.9798	59.4704	27.6828	9.90422	8.54466	6.94298	0.00168788	1.76927	up	BDLA_00006738	87.5946	111.696	95.004	32.6864	18.569	16.9446	1.11717e-11	2.22118	up	BDLA_00007944	17.9267	15.4633	13.6225	0.439674	1.06486	0	2.39808e-09	4.68442	up
BDLA_00003077	208.689	176.001	216.236	603.642	663.579	710.578	1.44544e-31	-1.62901	down											BDLA_00004168	74.7837	118.818	84.8753	558.645	500.366	525.565	4.02867e-41	-2.90282	down	BDLA_00006768	56.9531	59.4208	59.3455	4.51232	1.19083	0	8.777e-15	4.85886	up	BDLA_00007952	718.175	702.463	680.685	174.689	199.653	229.138	9.46047e-11	1.51417	up
BDLA_00003078	23.695	28.1717	10.3438	0	0	2.39628	0.0241842	4.63342	up											BDLA_00004174	27.6497	33.831	19.155	3.51093	6.28585	2.56234	0.00755293	2.2359	up	BDLA_00006776	202.357	180.277	181.584	67.0998	26.7494	43.7258	2.79086e-16	2.16166	up	BDLA_00007954	142.914	109.271	110.88	60.8634	53.6284	34.1809	0.00040616	1.01917	up
BDLA_00003081	9.6195	8.3926	10.2251	1.06292	5.00246	4.19734	0.0234672	1.50508	up											BDLA_00004175	28.7646	26.0499	9.35644	8.76525	5.52759	3.18097	0.039458	1.47649	up	BDLA_00006777	54.8012	59.4536	79.8136	3.54667	0	27.0432	0.000302455	2.7988	up	BDLA_00007966	51.5593	47.9155	38.9799	0.8114	2.8816	0	7.09602e-06	4.87291	up
BDLA_00003082	275.873	252.139	186.764	1452.77	1416.73	1222.8	5.22321e-59	-2.41989	down											BDLA_00004183	42.7641	30.9419	53.4802	20.0021	11.7008	5.43539	0.0206145	1.38492	up	BDLA_00006789	103.98	107.799	72.1888	6.14612	0	0	9.29065e-12	5.34005	up	BDLA_00007978	30.3513	36.9554	32.6927	9.07736	4.61781	9.76689	3.18072e-09	1.81036	up
BDLA_00003084	12.413	17.6015	11.9566	3.05113	1.25156	1.06988	1.06289e-12	3.02985	up											BDLA_00004188	145.839	258.929	226.445	63.3316	71.5013	54.9502	3.45147e-07	1.32097	up	BDLA_00006797	37.3847	41.3284	43.0466	98.5443	83.3258	96.8233	1.73736e-05	-1.05544	down	BDLA_00007980	85.1829	77.6753	67.7393	29.4846	24.0525	17.3803	3.23842e-06	1.43335	up
BDLA_00003085	197.214	190.317	202.001	638.025	803.849	780.982	4.34561e-37	-1.82759	down											BDLA_00004190	39.2924	48.962	26.2733	0	1.16972	6.64147	0.00317607	3.34352	up	BDLA_00006815	163.091	156.485	160.824	40.428	44.3746	57.289	3.97299e-12	1.88935	up	BDLA_00007984	30.6205	23.2797	27.0805	10.6174	6.2704	14.8601	0.0220986	1.05606	up
BDLA_00003088	8.68553	17.812	17.5017	88.5367	77.5661	41.7145	5.25315e-07	-2.12091	down											BDLA_00004191	1.70612	15.7408	25.3478	172.205	141.343	157.476	2.79961e-05	-3.86521	down	BDLA_00006816	79.4824	83.463	110.696	0	0	24.3719	0.00339085	3.49842	up	BDLA_00008011	15.8968	18.1381	12.184	0	0	4.39872	0.00863633	3.02036	up
BDLA_00003090	128.063	113.283	110.5	10.9679	18.0297	4.59394	2.91322e-28	3.47317	up											BDLA_00004198	21.9098	38.239	21.58	63.1346	39.5646	54.7635	0.00922894	-1.33318	down	BDLA_00006820	52.6046	22.8114	26.4735	6.86401	0	3.19964	0.00197846	3.17857	up	BDLA_00008012	14.2234	13.0811	17.1383	3.04584	5.40161	3.21967	0.0138007	1.59632	up
BDLA_00003094	292.518	360.715	323.442	146.736	153.295	143.853	1.51314e-10	1.22596	up											BDLA_00004199	43.6346	19.3294	12.5644	2.69621	3.17761	1.97319	3.15949e-06	2.85237	up	BDLA_00006827	129.697	142.692	152.277	75.4137	43.9132	36.3292	8.37514e-11	1.58179	up	BDLA_00008013	3.61526	1.17182	2.2863	0	0	0	0.0162316	5.29441	up
BDLA_00003105	50.3106	98.467	51.9592	182.602	224.394	227.937	9.92327e-05	-1.56711	down											BDLA_00004202	24.5166	59.7945	7.8692	9.18628	5.8848	2.81265	0.020952	1.96518	up	BDLA_00006828	16.2105	13.9923	9.8161	43.5656	75.2795	14.127	0.00797453	-1.58316	down	BDLA_00008020	47.1203	38.0919	39.7868	11.0542	14.9645	19.3057	2.29702e-05	1.18015	up
BDLA_00003109	19.3599	11.5611	9.33589	43.926	48.0289	69.9428	9.9204e-06	-1.90873	down											BDLA_00004206	212.945	195.6	163.715	2.79021	5.50004	4.12026	1.96263e-22	5.02503	up	BDLA_00006839	35.4822	47.299	34.832	18.2989	5.7221	11.1091	0.00358914	1.85195	up	BDLA_00008076	35.311	18.701	28.8901	7.61434	6.47479	6.56273	8.60353e-06	1.73138	up
BDLA_00003111	13.1155	4.74562	10.2111	2.55084	1.24023	0.729611	0.00951775	2.63765	up											BDLA_00004207	4.70178	7.5278	1.8032	0.518209	0	0	0.0344117	4.47377	up	BDLA_00006908	6.44665	25.6414	12.303	0	0	0	0.000449749	5.96614	up	BDLA_00008084	34.5413	25.0263	27.6488	4.89376	4.08015	4.60336	2.7724e-08	2.3583	up
BDLA_00003112	58.6798	54.3152	54.2634	2.10549	7.04261	3.10649	1.68004e-08	3.73437	up											BDLA_00004213	26.382	3.59164	3.75088	0.505314	0	0	0.00413263	5.34153	up	BDLA_00006923	0.608564	1.06167	1.06591	5.37024	6.54792	5.4053	0.00172551	-2.47754	down	BDLA_00008086	5.54633	6.36625	9.57844	0.814351	0	0	0.00045264	4.23383	up
BDLA_00003122	22.2254	24.732	23.8418	2.61266	3.30755	1.52528	3.93934e-14	3.29723	up											BDLA_00004215	10.655	6.40909	7.18186	27.7174	13.7831	28.0914	0.0186905	-1.87885	down	BDLA_00006929	18.7162	19.7898	17.1479	71.5011	84.6713	60.6791	6.80435e-09	-1.81468	down	BDLA_00008089	48.3781	56.607	53.6364	8.03318	13.6841	9.26347	5.55704e-10	2.06058	up
BDLA_00003125	38.1823	33.6927	55.0983	7.98862	8.30099	5.56942	1.06911e-10	2.60319	up											BDLA_00004217	19.2038	18.0472	22.8653	5.67813	8.30124	5.62345	0.00172455	1.19594	up	BDLA_00006934	4.44289	2.13672	4.71034	9.69243	12.9532	10.6636	0.00680032	-1.40934	down	BDLA_00008090	27.6062	18.7171	24.2562	10.3656	9.96172	5.28535	0.00401664	1.18578	up
BDLA_00003132	5.0923	7.18042	0	100.802	101.034	114.128	1.05663e-11	-4.46941	down											BDLA_00004225	956.424	925.467	1034.15	2327.09	2324.38	1965.14	9.97242e-32	-1.5899	down	BDLA_00006943	108.175	77.5907	71.3014	11.6806	13.9403	13.8544	4.11342e-12	2.81351	up	BDLA_00008101	17.013	21.9202	15.3827	1.81559	7.54676	3.72495	0.00931348	1.69957	up
BDLA_00003137	27.1601	9.03444	0	51.1166	91.6964	49.2154	0.00829759	-2.28427	down											BDLA_00004226	23.4886	63.9235	74.6225	78.2473	79.6615	88.3573	0.0330917	-1.02178	down	BDLA_00006986	21.62	25.5571	24.5609	0	0	1.47027	4.27038e-12	5.77727	up	BDLA_00008113	62.9333	44.735	46.4541	2.66257	18.3468	3.4098	0.0182957	2.35198	up
BDLA_00003139	26.0251	21.3397	15.614	12.5799	8.51221	8.37135	0.00837279	1.18889	up											BDLA_00004231	13.4974	9.14303	4.10203	130.349	107.359	123.898	4.27159e-24	-4.12587	down	BDLA_00006989	36.9544	39.512	18.667	0	0	0	0.00491929	5.3096	up	BDLA_00008117	282.037	293.853	269.954	35.8974	32.5459	20.3897	1.25376e-64	2.97872	up
BDLA_00003140	94.0355	145.37	123.205	275.392	318.9	345.717	2.25478e-08	-1.28515	down											BDLA_00004240	0	0	0	3.47179	5.19649	3.06496	0.0357258	-4.8905	down	BDLA_00007000	768.141	597.334	768.766	30.5131	6.87931	39.4021	4.889e-35	4.88461	up	BDLA_00008133	123.396	128.807	123.842	12.6757	23.7716	15.9402	1.24772e-36	2.55992	up
BDLA_00003141	189.056	204.909	239.412	1844.65	1799.5	1957.39	2.61854e-158	-3.05299	down											BDLA_00004244	29.1351	48.6387	33.0372	315.189	337.345	388.648	2.192e-39	-3.60843	down	BDLA_00007001	118.392	139.383	120.535	0	0	0	6.32965e-12	8.85795	up	BDLA_00008134	332.536	304.996	283.821	98.3293	93.9498	58.9584	1.31554e-17	1.60454	up
BDLA_00003145	155.808	135.776	89.0306	323.102	243.813	267.774	0.00345641	-1.02906	down											BDLA_00004264	14.6245	6.39391	18.1797	48.5791	41.4626	97.9961	5.18912e-05	-2.63874	down	BDLA_00007002	189.044	171.546	109.409	0	0	0	9.88955e-07	7.02345	up	BDLA_00008145	377.348	274.73	321.887	116.539	107.279	89.8875	1.49936e-13	1.36309	up
BDLA_00003153	9.94096	8.29558	10.3479	59.6636	84.5937	64.9747	3.21988e-15	-2.76593	down											BDLA_00004273	146.093	163	144.415	41.2763	33.5142	42.4445	4.67306e-24	1.53749	up	BDLA_00007004	41.7019	48.4487	43.0067	0	0	2.75884	2.46784e-05	5.33546	up	BDLA_00008147	123.397	133.614	138.16	34.0683	37.0884	46.9199	2.44981e-09	1.45754	up
BDLA_00003156	48.3093	46.2828	58.5711	14.7987	17.7925	18.1553	3.10384e-13	1.67647	up											BDLA_00004274	178.21	156.328	180.297	36.2495	27.5015	29.7603	3.80638e-40	2.05142	up	BDLA_00007005	1.00798	7.0006	13.9609	0	0	0	0.0053338	5.45667	up	BDLA_00008150	27.2862	18.7202	22.3331	0	0.0941	0	0.000446867	5.72785	up
BDLA_00003157	0.539356	3.34282	1.43268	9.85655	20.9205	13.7426	0.000168857	-2.84918	down											BDLA_00004280	88.446	62.9911	97.1658	31.1055	20.8575	28.2193	0.000287042	1.21881	up	BDLA_00007006	7.35137	1.20087	4.27679	0	0	0	0.000564615	5.9828	up	BDLA_00008152	9.55689	9.7804	19.7346	0	3.82688	0	0.040748	2.95812	up
BDLA_00003164	5.44244	2.0893	3.89607	0.545512	0	0	0.00811032	4.56976	up											BDLA_00004286	30.369	19.4068	13.6278	5.07246	2.35228	4.54359	0.000410779	1.98189	up	BDLA_00007011	48.4581	67.3765	61.056	9.09477	4.21112	19.6039	4.84631e-06	2.57887	up	BDLA_00008161	13.3428	12.4759	8.90245	3.4382	4.05632	2.88008	0.0451803	1.42866	up
BDLA_00003180	17.4594	27.231	21.144	10.0339	6.40149	10.4579	0.00416778	1.3785	up											BDLA_00004296	19.6572	13.7235	15.8602	5.79221	6.20478	5.56198	0.0427067	1.06808	up	BDLA_00007013	108.24	112.752	119.768	42.2597	52.938	35.4366	5.94091e-24	1.51972	up	BDLA_00008165	61.5698	64.0771	65.5204	18.3154	23.5469	34.3343	0.000536593	1.03966	up
BDLA_00003182	20.1315	14.4991	20.4512	0	0	0	3.59819e-05	6.87448	up											BDLA_00004299	47.8419	32.2324	30.1625	69.8618	71.6389	58.4159	0.0018873	-1.25352	down	BDLA_00007018	14.3719	17.057	22.1749	0	0	0	2.52082e-06	6.84831	up	BDLA_00008167	15.0818	10.6263	12.544	5.19999	2.52183	2.3921	0.00719814	1.62574	up
BDLA_00003183	16.7855	11.8081	16.3711	7.31003	6.2655	5.44177	0.00145883	1.32061	up											BDLA_00004301	387.97	449.599	443.069	118.333	122.122	129.814	2.16076e-07	1.37085	up	BDLA_00007047	310.047	392.73	393.022	1073.7	1406.7	1153.5	1.03076e-23	-1.5859	down	BDLA_00008168	3.82457	1.45629	4.0822	0.758135	0.84395	0	0.0363606	2.19003	up
BDLA_00003185	27.1606	17.7873	20.9529	125.856	158.889	117.411	1.17104e-17	-2.50431	down											BDLA_00004307	142.149	130.578	224.178	245.657	284.23	336.672	0.00576802	-1.19155	down	BDLA_00007051	26.521	39.5009	45.5184	469.627	324.127	430.15	3.53684e-16	-3.2697	down	BDLA_00008173	34.7642	32.4688	35.3087	8.25751	6.65849	6.7479	2.5646e-06	1.96118	up
BDLA_00003189	78.6711	52.3901	62.1848	398.452	417.868	381.756	2.80724e-53	-2.53831	down											BDLA_00004309	29.0638	32.5825	23.735	14.8474	6.57326	8.68079	0.0377984	1.10606	up	BDLA_00007079	12.5193	11.5312	13.9068	4.46373	4.83112	8.42498	0.00398121	1.22318	up	BDLA_00008174	381.059	356.399	300.078	104.971	123.055	159.689	2.06982e-10	1.13783	up
BDLA_00003190	533.193	573.899	535.634	1347.07	1310.39	1196.19	2.89181e-29	-1.13656	down											BDLA_00004313	87.3635	63.2353	89.6349	19.7445	9.58768	4.21254	1.67805e-05	2.44559	up	BDLA_00007106	145.682	121.002	159.8	97.3319	49.1066	55.3483	0.000137547	1.20491	up	BDLA_00008180	107.143	105.697	119.939	32.4449	37.0357	30.4532	2.03537e-07	1.45077	up
BDLA_00003198	475.917	475.563	506.841	2383.59	2502.55	2538.5	3.34064e-121	-2.25765	down											BDLA_00004314	224.744	283.101	267.863	48.9608	82.3991	84.0596	1.0948e-05	1.42398	up	BDLA_00007144	26.7137	41.3163	22.2481	58.8966	100.993	110.365	0.00266207	-1.44175	down	BDLA_00008187	340.253	365.801	333.917	85.1823	71.8562	67.9743	8.07033e-59	1.93799	up
BDLA_00003199	235.585	231.723	233.694	948.619	1122.75	1109.92	6.65863e-57	-2.09217	down											BDLA_00004319	29.6998	17.7611	16.3393	5.96492	0.384907	1.83175	0.00111775	2.54307	up	BDLA_00007148	10.6184	0.735568	4.62295	0	0	0	0.00198777	5.79445	up	BDLA_00008202	527.197	582.823	539.519	49.6565	25.9445	47.4259	2.73901e-30	3.42865	up
BDLA_00003205	258.083	250.311	291.18	40.2777	34.345	30.5424	1.79535e-85	3.02137	up											BDLA_00004320	766.763	723.982	931.122	1201.7	1300.93	1291.63	2.60633e-15	-1.06347	down	BDLA_00007155	164.312	208.26	155.86	18.5075	3.29747	0	0.000964285	4.66779	up	BDLA_00008220	11.2234	15.5445	9.18397	4.54769	5.25773	3.85523	0.0250883	1.10024	up
BDLA_00003208	187.438	223.222	253.01	1004.37	919.259	1137.57	2.82109e-44	-2.11448	down											BDLA_00004322	63.3918	52.3566	59.738	105.084	70.6479	121.396	0.0135949	-1.16448	down	BDLA_00007182	8.47865	7.84975	11.3904	27.8551	33.7163	27.4743	0.00037942	-1.53441	down	BDLA_00008225	12.3026	6.87702	6.85731	1.41722	0	0	0.00479737	3.80358	up
BDLA_00003212	88.3643	78.2436	46.2028	158.995	219.855	219.211	4.39328e-05	-1.39944	down											BDLA_00004344	96.8524	125.591	162.184	45.5469	25.6142	40.1801	0.000333691	1.37528	up	BDLA_00007197	1.5101	1.04659	0	12.7941	10.5851	12.6495	0.00357378	-3.71266	down	BDLA_00008229	57.576	51.7397	68.8599	27.6978	27.4874	14.8806	9.43433e-06	1.07722	up
BDLA_00003213	38.3353	30.7313	28.5319	12.3217	11.7314	13.036	0.000103257	1.46823	up											BDLA_00004350	187.715	258.343	149.354	713.184	701.283	734.731	3.12693e-34	-2.25844	down	BDLA_00007212	5.05757	3.21271	10.483	36.38	42.3871	43.5694	4.20836e-05	-2.5244	down	BDLA_00008240	19.1311	16.0735	11.7502	2.35271	8.89891	3.04686	0.0101052	1.39618	up
BDLA_00003218	1.6295	1.50868	0	4.06016	18.5147	8.20036	0.0102914	-3.08098	down											BDLA_00004354	15.025	14.0649	16.8729	2.73468	3.00102	2.55727	0.00364416	2.06876	up	BDLA_00007213	2.72597	7.16313	5.70077	57.0998	73.3478	47.0164	1.79453e-10	-3.31271	down	BDLA_00008246	38.6825	24.7963	39.2553	12.5835	8.85857	11.6111	4.66581e-05	1.35425	up
BDLA_00003221	566.503	579.563	513.961	2416.23	2309.47	2449.95	6.1841e-74	-2.01902	down											BDLA_00004360	271.814	261.854	348.444	79.6187	59.6147	63.2235	3.72363e-13	1.71329	up	BDLA_00007219	116.335	143.68	126.778	29.2454	18.9163	41.2016	7.92115e-15	2.25153	up	BDLA_00008249	111.156	133.916	142.345	12.0846	31.6698	29.5784	3.30112e-05	2.05609	up
BDLA_00003222	29.133	28.405	32.2212	71.4968	82.7908	86.8861	0.00203717	-1.32601	down											BDLA_00004373	22.0003	51.2511	50.2174	8.65478	11.1661	4.69112	0.0057339	1.91569	up	BDLA_00007226	13.3856	21.9619	23.7272	66.1842	50.4252	101.783	6.61564e-05	-1.7245	down	BDLA_00008253	34.7806	51.2108	56.1325	2.04015	0	0	4.00641e-05	5.55855	up
BDLA_00003223	386.808	349.567	320.456	184.975	171.485	180.875	1.4105e-17	1.06762	up											BDLA_00004377	4.7401	21.4611	6.69722	0	0	0	0.0110082	6.07391	up	BDLA_00007234	218.951	204.556	200.172	37.7794	45.5391	76.4236	1.16872e-23	2.1109	up	BDLA_00008256	11.3151	7.00859	6.33674	0	0	0.663896	0.000906004	4.4272	up
BDLA_00003224	245.598	247.714	250.765	21.3613	19.1664	47.7508	4.63638e-24	3.13822	up											BDLA_00004391	31.3843	37.5336	33.978	7.65324	5.59734	8.12478	2.02399e-08	1.85213	up	BDLA_00007256	76.3059	51.152	48.3514	18.1745	31.9271	28.9146	0.000490447	1.27702	up	BDLA_00008265	56.6292	61.2033	34.1638	24.9079	17.3959	18.3009	0.00976466	1.05313	up
BDLA_00003228	74.8892	87.486	115.948	18.4888	17.0826	19.4082	8.2926e-22	2.42583	up											BDLA_00004392	10.8883	28.2014	13.5396	4.38568	3.56085	4.24341	0.0271332	1.70297	up	BDLA_00007258	9.22376	13.2088	8.22733	17.8525	27.4551	29.838	0.00178674	-1.15889	down	BDLA_00008283	18.709	13.5923	13.737	2.53656	0	0	0.000172466	3.84773	up
BDLA_00003229	733.196	703.076	844.755	51.4528	53.2399	54.3678	1.33666e-154	3.92458	up											BDLA_00004395	617.045	577.958	394.444	205.406	180.363	185.105	1.53326e-08	1.0681	up	BDLA_00007267	10.6777	14.4136	9.78118	31.6346	39.9849	82.3234	8.25169e-05	-1.9783	down	BDLA_00008296	95.8259	65.7997	72.1311	8.65932	12.0687	32.2189	3.60575e-05	1.8376	up
BDLA_00003230	7.80746	10.4631	23.5411	1.9912	2.46265	6.29944	0.0259419	2.00179	up											BDLA_00004396	39.223	21.3572	12.7537	10.9903	3.82313	5.80398	0.0451074	1.44471	up	BDLA_00007269	24.4809	5.0141	14.7777	0	0	0	0.00224382	5.59831	up	BDLA_00008304	3.37661	3.31731	2.99337	0	0	0	0.0198272	5.18827	up
BDLA_00003233	61.1343	68.2645	53.2718	13.3779	5.31424	11.386	7.84129e-13	2.6808	up											BDLA_00004399	28.653	20.4198	33.0132	4.03544	5.5286	6.47961	1.04307e-05	1.92384	up	BDLA_00007280	71.6156	92.2146	75.6978	22.3679	14.8296	15.438	4.45664e-10	2.29618	up	BDLA_00008305	40.0262	52.7286	41.7287	20.0771	1.39012	6.80112	0.012612	1.95557	up
BDLA_00003236	60.0359	48.3993	55.2407	10.8365	5.61365	19.1023	1.01677e-10	2.27974	up											BDLA_00004402	27.1585	29.3893	23.2106	7.95727	1.34199	0	0.0320696	2.75213	up	BDLA_00007288	29.4523	44.6281	42.3823	16.5815	11.9872	7.32374	4.54818e-07	1.79763	up	BDLA_00008306	1.82491	1.81721	4.86861	0	0	0	0.000200714	6.43146	up
BDLA_00003238	80.349	82.8193	78.9255	32.4095	34.9906	32.1028	1.09104e-13	1.37188	up											BDLA_00004404	774.549	875.443	771.94	280.869	249.547	282.321	5.75102e-12	1.16116	up	BDLA_00007304	90.7802	89.2768	110.986	15.2765	11.0231	16.1157	5.48396e-30	2.90666	up	BDLA_00008327	17.9439	19.6435	24.2842	6.2353	3.51271	12.9077	0.0200323	1.15881	up
BDLA_00003239	54.1097	65.0675	93.5877	21.2186	31.9632	28.6448	2.91079e-08	1.4597	up											BDLA_00004405	485.679	602.169	499.665	45.6518	46.1065	35.0969	7.50879e-67	3.23129	up	BDLA_00007309	46.0069	55.6136	58.1879	3.48521	9.85256	2.43148	1.31617e-18	3.38343	up	BDLA_00008328	231.354	179.528	181.195	20.1528	36.6654	54.0001	2.31507e-09	2.11376	up
BDLA_00003240	364.537	372.318	376.375	129.301	120.328	110.238	1.68414e-42	1.72084	up											BDLA_00004408	181.626	194.483	185.137	29.2745	19.4529	41.7815	5.25305e-14	2.20947	up	BDLA_00007310	182.3	168.156	142.741	0	0	15.8443	1.63161e-10	5.06852	up	BDLA_00008333	20.2038	18.2528	19.8744	5.92947	4.14569	4.60775	0.00215043	1.64976	up
BDLA_00003241	20.7855	5.59333	16.9204	2.72138	2.37537	2.54484	0.0220227	2.3791	up											BDLA_00004409	378.704	243.528	134.34	1140.61	1196.18	1417.35	6.90138e-17	-2.70364	down	BDLA_00007349	6.82974	6.00162	8.97631	29.3648	42.5654	28.0044	0.00158069	-2.08668	down	BDLA_00008339	6.39746	2.99107	8.22104	0	0	0	0.00431409	5.68904	up
BDLA_00003242	4.40335	5.58261	3.13652	0	0	0	8.30805e-06	7.13381	up											BDLA_00004411	520.451	493.782	437.834	1282.99	1129.76	1388.02	4.22436e-31	-1.79582	down	BDLA_00007356	54.7347	56.6604	36.0449	22.3968	14.3017	24.4092	0.00545226	1.3732	up	BDLA_00008341	134.402	126.25	105.314	50.1949	49.1038	49.916	8.31289e-07	1.01378	up
BDLA_00003246	1.11465	1.86273	4.40795	17.2529	17.1438	22.856	0.000253937	-2.70487	down											BDLA_00004413	37.4443	10.5532	41.1432	61.5429	82.9267	104.264	0.00509875	-1.86695	down	BDLA_00007359	433.936	410.497	372.606	873.341	1317.39	1119.5	3.53627e-15	-1.30042	down	BDLA_00008360	280.729	257.123	242.159	123.068	87.2635	68.3301	7.17588e-15	1.2197	up
BDLA_00003248	9.7516	20.4905	13.0382	38.6469	37.0846	27.9448	0.0105927	-1.15536	down											BDLA_00004414	92.0681	44.9642	53.0879	27.2578	11.232	14.2332	0.0234947	1.44785	up	BDLA_00007364	13.2142	11.2779	15.4671	57.357	37.5287	62.5635	9.22006e-07	-1.82985	down	BDLA_00008364	723.005	611.15	679.362	196.951	178.652	200.291	3.49e-39	1.53182	up
BDLA_00003250	48.5686	53.6711	69.0888	23.4336	6.41122	5.31117	0.000118276	2.36768	up											BDLA_00004417	778.741	519.417	974.967	1154.46	1242.17	1064.35	1.46479e-06	-1.01736	down	BDLA_00007365	7.56141	0.427021	2.81162	4.72609	37.2071	57.5306	0.00150065	-2.99081	down	BDLA_00008369	7731.57	9030.79	8299.92	2465.6	2832.51	2819.93	1.44455e-51	1.35018	up
BDLA_00003252	342.501	363.562	280.164	930.219	733.709	892.455	1.51415e-15	-1.28025	down											BDLA_00004419	33.8385	34.3891	54.035	18.3988	5.98711	9.8526	0.0171493	1.43024	up	BDLA_00007379	21.8518	16.739	64.5866	168.549	71.6949	82.3893	0.00680032	-1.4909	down	BDLA_00008382	95.703	115.498	84.5735	33.7042	23.5292	32.1378	9.2487e-09	1.44229	up
BDLA_00003254	37.6371	38.8548	34.7127	15.9949	10.9026	17.4247	2.19058e-05	1.40971	up											BDLA_00004420	36.4776	22.3587	17.6886	3.34621	3.86115	5.98774	0.000661893	2.09813	up	BDLA_00007403	70.3272	47.3557	86.1659	128.674	173.685	154.709	0.00012314	-1.01963	down	BDLA_00008388	63.5095	66.3513	52.088	3.25446	4.67641	3.3126	9.39901e-25	3.68404	up
BDLA_00003255	146.152	131.738	125.659	17.2548	18.4701	21.7721	1.57424e-57	2.89275	up											BDLA_00004443	125.641	72.9225	131.137	35.2955	55.069	20.8036	0.0200594	1.1592	up	BDLA_00007418	38.8686	32.0183	39.7338	97.4039	121.479	75.9877	2.50579e-10	-1.27048	down	BDLA_00008389	32.3372	25.1074	28.1612	6.87693	7.24271	4.56331	0.000602895	1.89003	up
BDLA_00003256	91.7834	92.0822	90.2983	292.566	301.474	277.168	3.37258e-25	-1.57349	down											BDLA_00004445	0	0	0	12.1954	16.0339	14.4427	3.47061e-06	-7.01511	down	BDLA_00007423	46.3366	24.8164	35.9534	9.39247	14.6495	16.5342	3.9012e-05	1.52846	up	BDLA_00008398	5.8874	10.3309	7.72954	3.27499	0	0	0.0433655	2.58806	up
BDLA_00003257	321.961	307.178	327.756	83.6163	108.14	104.042	2.10658e-12	1.77128	up											BDLA_00004446	0	3.59497	0	18.0341	6.91994	15.0863	0.00634178	-3.75577	down	BDLA_00007431	83.0694	101.576	68.4492	25.0395	32.641	28.1518	0.000166159	1.65447	up	BDLA_00008402	178.708	177.536	183.21	62.5192	48.8925	69.0857	2.01238e-13	1.30226	up
BDLA_00003258	207.887	229.493	248.174	5.31477	7.64481	8.31822	1.54076e-159	5.07427	up											BDLA_00004448	84.9017	65.6164	84.1749	389.479	390.047	466.216	1.64703e-25	-2.80801	down	BDLA_00007434	50.3954	31.1862	33.375	24.2687	22.4703	8.93783	0.00201211	1.17532	up	BDLA_00008403	3.8193	1.2435	6.94126	0.473007	0	0	0.0366569	3.96626	up
BDLA_00003260	33.986	5.61179	36.1198	3.02345	2.92719	12.3325	0.0417592	2.07996	up											BDLA_00004451	71.6359	106.183	83.0425	3.33882	3.33462	5.19251	8.13952e-23	3.99068	up	BDLA_00007440	32.0421	58.2652	113.116	255.441	145.948	312.004	0.00450207	-1.64896	down	BDLA_00008406	2895.71	2685.97	2579.07	221.201	245.368	271.463	9.56801e-119	3.18393	up
BDLA_00003262	1617.6	1625.63	1734.44	349.043	253.274	267.671	1.07981e-72	2.61081	up											BDLA_00004455	14.8073	11.2057	16.6221	39.498	39.1882	31.3374	0.000281089	-1.74888	down	BDLA_00007443	154.679	209.37	246.597	85.6324	47.0506	23.5442	0.000312474	2.0251	up	BDLA_00008411	385.483	378.015	352.472	76.6171	56.9419	43.4037	5.51559e-25	2.38229	up
BDLA_00003265	30.0019	26.2565	32.5168	6.06032	5.77534	12.5852	1.54093e-05	1.92402	up											BDLA_00004459	80.6473	45.426	65.3504	10.391	12.8269	11.6171	1.45259e-07	2.0392	up	BDLA_00007449	1361.26	1483.59	1218.66	4374.4	4275.65	4482.78	1.16945e-55	-1.5501	down	BDLA_00008412	84.8503	58.8995	69.1481	34.2687	12.429	21.5891	0.00026325	1.36636	up
BDLA_00003272	10.1084	18.8742	9.84463	47.5763	33.7925	23.6061	0.00603482	-1.32556	down											BDLA_00004468	259.065	135.793	101.592	63.5898	56.1157	56.0433	0.00708691	1.09637	up	BDLA_00007453	34.7337	20.8415	27.0188	61.3595	76.1667	60.9781	0.00136594	-1.11535	down	BDLA_00008420	7.76443	4.23944	12.7316	1.59872	0.714741	0	0.0235619	2.97891	up
BDLA_00003277	18.6492	33.0165	26.7591	561.559	659.448	652.403	3.41479e-114	-4.47653	down											BDLA_00004470	6.49337	28.5411	16.2155	0	1.96058	0	0.0269652	4.23015	up	BDLA_00007490	131.219	128.928	129.946	40.4774	44.335	49.7028	2.40426e-15	1.67325	up	BDLA_00008426	153.092	122.753	154.189	48.2424	47.6375	57.8794	5.38872e-06	1.20714	up
BDLA_00003278	26.6027	29.9529	18.2051	225.676	191.108	220.459	2.40333e-38	-2.98571	down											BDLA_00004476	132.789	218.897	227.641	28.2567	31.2779	28.7339	5.79863e-23	2.29272	up	BDLA_00007491	85.4207	92.5597	83.3396	5.22168	12.8016	17.5584	3.4916e-15	2.97692	up	BDLA_00008430	1154.06	1139.2	1142.48	485.847	430.372	429.667	7.35985e-54	1.08091	up
BDLA_00003279	158.692	128.471	99.7726	65.3628	25.7322	62.3193	0.000855231	1.42496	up											BDLA_00004479	323.289	312.872	347.278	89.7454	74.7272	77.4033	1.7897e-07	1.61193	up	BDLA_00007495	7.66811	16.7474	17.72	26.1121	63.4471	40.5663	0.00221408	-1.4879	down	BDLA_00008448	99.2081	91.538	95.1825	4.15192	0.948427	1.70454	1.89083e-55	5.1162	up
BDLA_00003282	166.526	164.312	155.128	72.9358	58.0837	67.2984	1.13282e-12	1.384	up											BDLA_00004489	69.504	61.7187	61.5985	16.072	13.6939	8.74589	2.12017e-12	1.92289	up	BDLA_00007499	23.623	12.7722	10.2021	42.4656	37.2067	62.2194	0.00301147	-1.4441	down	BDLA_00008449	888.391	776.293	805.395	313.583	331.695	229.862	6.79889e-25	1.22681	up
BDLA_00003291	18.7653	13.5364	19.4269	42.2615	37.0052	31.4893	0.000192357	-1.00253	down											BDLA_00004490	16.1186	49.6374	68.2743	16.9342	7.01965	15.452	0.0452948	1.35427	up	BDLA_00007509	36.5383	24.7817	24.4261	114.268	80.2613	64.9698	0.000139598	-1.44756	down	BDLA_00008460	53.4773	50.4571	55.7517	16.69	30.4345	15.0363	0.00236913	1.07959	up
BDLA_00003299	217.24	180.098	165.353	26.5456	16.3285	10.3644	1.04868e-27	3.49964	up											BDLA_00004493	208.794	463.232	203.344	16.3736	39.0657	65.1372	0.000225556	2.40823	up	BDLA_00007511	37.3787	46.0705	53.6477	0	0	1.40743	2.23731e-08	6.50622	up	BDLA_00008463	23.2365	25.701	19.3527	8.85302	5.086	8.12846	0.0364367	1.31973	up
BDLA_00003300	32.1851	23.9628	33.3481	10.988	15.3393	10.5892	0.000865205	1.361	up											BDLA_00004505	0	0	0	5.02456	5.88834	3.42088	0.000364234	-6.1589	down	BDLA_00007512	770.766	634.043	740.577	407.716	330.793	351.99	5.46023e-23	1.11856	up	BDLA_00008466	14.9241	14.8771	9.5323	5.41779	4.80578	4.05952	0.0339966	1.14302	up
BDLA_00003303	4.36502	4.6662	3.13163	14.1985	22.3453	24.6123	0.000862165	-2.18204	down											BDLA_00004506	21.0346	41.1466	25.688	59.9215	70.4906	87.8197	0.0129847	-1.67816	down	BDLA_00007513	649.613	663.859	710.149	199.15	208.795	190.566	5.44811e-50	1.89325	up	BDLA_00008482	70.4136	85.1595	77.4522	9.99873	3.16135	2.42612	7.98249e-20	3.60303	up
BDLA_00003304	4.56334	1.47136	0	34.5434	19.8607	22.5147	6.76517e-05	-3.44101	down											BDLA_00004515	57.3402	46.6398	50.2021	0	0	2.51385	0.00558584	5.33232	up	BDLA_00007514	172.379	180.271	174.127	90.7733	60.5798	30.6921	6.06076e-08	1.65832	up	BDLA_00008506	50.5018	66.0405	56.3011	19.9379	19.7667	8.67083	5.90873e-05	1.55492	up
BDLA_00003308	21.557	18.3354	15.8362	1.82641	12.6902	4.35729	0.00421091	1.63107	up											BDLA_00004516	48.9329	22.7919	47.5995	3.82048	2.39089	5.47928	4.11866e-06	2.90831	up	BDLA_00007523	78.0783	78.8454	111.675	28.3092	70.6088	48.0051	0.00504119	1.00174	up	BDLA_00008535	48.4849	32.3594	40.8249	15.078	14.8745	19.4502	0.00099293	1.01244	up
BDLA_00003314	35.8722	47.3627	31.634	119.242	126.138	130.1	0.0031911	-1.58711	down											BDLA_00004517	21.0749	17.8422	40.4188	56.8	61.589	51.5551	0.000162372	-1.50061	down	BDLA_00007526	234.235	337.407	265.871	855.327	719.911	762.65	4.40048e-08	-1.34354	down	BDLA_00008537	34.867	33.5965	52.6518	13.1043	9.10227	19.8263	0.0126976	1.23541	up
BDLA_00003316	15.6306	5.80733	14.3331	148.446	127.388	77.6129	5.98576e-16	-3.17916	down											BDLA_00004521	92.6883	91.0381	51.8226	39.3052	31.139	18.6704	0.0454295	1.00043	up	BDLA_00007529	76.7059	73.0584	98.9839	45.2411	10.1285	17.8511	0.000638368	1.84656	up	BDLA_00008544	59.8146	74.2663	75.1493	25.8748	18.3847	22.4681	5.782e-08	1.36986	up
BDLA_00003318	53.5145	61.4631	62.5776	163.643	164.069	197.9	4.1896e-20	-1.47636	down											BDLA_00004526	27.8251	13.6475	35.1269	11.1617	7.14741	5.1017	0.0198709	1.30892	up	BDLA_00007531	126.504	163.937	179.122	43.6234	22.8061	50.2992	2.53354e-11	2.13479	up	BDLA_00008546	64.2657	37.6178	38.2643	11.0263	25.0387	13.7037	0.0151782	1.20138	up
BDLA_00003322	115.437	133.02	111.162	473.267	521.452	408.082	2.9049e-14	-1.86561	down											BDLA_00004529	66.6226	158.522	113.213	28.0823	32.4645	35.8544	0.000510696	1.39169	up	BDLA_00007536	0	0	8.17252	11.1523	98.6876	53.147	0.000941442	-4.00925	down	BDLA_00008547	29.3931	38.3112	55.4248	12.5189	13.0328	11.3122	0.0393344	1.4486	up
BDLA_00003330	18.9723	35.7314	13.7964	451.755	451.15	436.139	6.98619e-70	-4.18323	down											BDLA_00004542	25.753	98.0848	32.6798	106.129	119.319	107.451	0.0213031	-1.48602	down	BDLA_00007541	222.387	152.246	192.386	8.94387	34.2482	0	0.00163368	3.79048	up	BDLA_00008549	12.4893	11.3435	12.5996	3.70091	3.11858	1.57621	6.42389e-05	1.82572	up
BDLA_00003331	17.6902	17.417	13.1572	100.925	161.936	177.669	2.30756e-10	-3.05872	down											BDLA_00004544	60.8001	79.8038	78.8828	11.8371	8.77935	7.90977	2.69567e-12	2.51387	up	BDLA_00007547	40.8003	34.9368	43.7043	25.9967	6.745	2.38007	0.00584308	1.85621	up	BDLA_00008551	196.907	148.048	164.608	31.0889	25.1483	29.9736	3.39286e-38	2.28893	up
BDLA_00003333	1.15161	2.61767	0.620268	16.2279	3.99714	8.53126	0.0333379	-2.48372	down											BDLA_00004545	73.0674	65.1097	14.8997	9.04635	20.2767	10.8323	0.0310816	1.51806	up	BDLA_00007548	237.241	244.52	230.482	43.4415	31.0495	41.3969	2.70326e-35	2.73191	up	BDLA_00008562	28.3765	21.9547	22.6804	10.6306	3.68951	1.56115	0.000769697	1.93587	up
BDLA_00003336	15.6864	18.5947	24.1608	70.6121	76.5358	64.1295	2.74429e-08	-1.74858	down											BDLA_00004546	14.2192	13.1167	10.4518	51.5668	28.6462	34.2014	0.00513476	-1.96305	down	BDLA_00007549	186.563	214.306	236.896	53.7203	35.885	57.6618	2.55291e-21	2.25144	up	BDLA_00008570	41.4825	51.1795	28.2024	6.63981	10.7882	10.0697	1.59209e-08	1.85054	up
BDLA_00003342	1.76019	1.68059	0.967713	10.8119	6.5236	4.58589	0.00329139	-2.18741	down											BDLA_00004547	110.639	162.012	97.7376	30.6041	35.7604	29.5479	1.36674e-10	1.53553	up	BDLA_00007550	100.545	105.309	96.5439	16.7482	20.4773	24.1103	4.02069e-22	2.43599	up	BDLA_00008573	21.9333	18.1354	20.258	7.56654	1.46327	4.82289	0.000432226	1.83144	up
BDLA_00003343	33.8667	15.2938	40.3057	489.684	455.405	415.398	7.36981e-52	-3.82691	down											BDLA_00004550	14.2888	51.7038	59.3813	223.44	204.805	236.873	8.65931e-06	-2.75557	down	BDLA_00007552	41.381	36.6214	53.8789	166.123	149.231	137.145	2.62749e-14	-1.63483	down	BDLA_00008574	4.42324	2.4375	3.76015	0	0	0.489008	0.00153052	3.81974	up
BDLA_00003346	12.1047	5.86919	8.87779	0	0	2.05205	0.00195805	3.72765	up											BDLA_00004565	0	0	0	48.7062	44.2401	49.172	1.3703e-07	-7.52422	down	BDLA_00007554	40.018	47.8103	52.2373	26.316	18.386	30.0504	0.00019262	1.0384	up	BDLA_00008575	115.003	111.721	125.785	68.5658	39.4454	30.3045	8.98094e-05	1.08742	up
BDLA_00003348	371.847	314.819	355.079	187.107	184.238	157.358	4.52283e-16	1.07142	up											BDLA_00004566	0	6.45151	0	32.1356	28.4247	27.7198	0.0446195	-3.73734	down	BDLA_00007556	45.4011	41.234	37.8712	23.2703	21.9609	19.7687	0.0041185	1.05416	up	BDLA_00008576	66.7213	80.0102	98.3936	0	1.55757	0	1.31235e-05	6.47456	up
BDLA_00003354	3.99129	2.99193	1.49455	8.53769	25.2744	18.0972	0.00833741	-2.46173	down											BDLA_00004568	132.629	124.67	151.525	30.5635	39.9703	43.9734	7.21752e-07	1.41496	up	BDLA_00007563	84.6607	75.8596	68.3305	25.0062	29.2466	14.2139	9.39387e-15	1.86388	up	BDLA_00008577	118.933	112.282	96.6433	21.9771	19.4729	22.214	1.93847e-17	2.07996	up
BDLA_00003358	156.206	164.181	145.784	24.1796	10.2757	11.9597	1.35572e-11	3.38943	up											BDLA_00004571	81.8351	42.2214	105.006	8.78437	25.52	20.8973	0.00299125	1.61341	up	BDLA_00007579	22.421	50.4389	28.4967	58.3961	99.6278	101.031	0.003143	-1.20954	down	BDLA_00008578	55.4284	54.0654	55.6617	0.519662	2.1427	0	1.57198e-14	5.37505	up
BDLA_00003359	711.141	689.855	610.429	124.887	89.3199	101.245	5.03646e-92	2.76833	up											BDLA_00004573	64.1623	124.38	10.9284	121.148	128.861	177.392	0.0464541	-1.49683	down	BDLA_00007588	94.2715	122.27	109.17	19.0441	14.1758	19.6434	2.4129e-21	2.75805	up	BDLA_00008581	30.5144	48.1596	32.9647	13.078	10.3204	14.0393	9.57263e-05	1.29266	up
BDLA_00003366	176.593	151.785	226.627	0	0	0	1.87935e-19	11.1925	up											BDLA_00004574	557.069	714.138	474.702	922.262	943.051	796.065	1.03919e-07	-1.01498	down	BDLA_00007599	40.3263	53.8793	49.9538	10.069	27.0983	17.4598	0.000836117	1.51622	up	BDLA_00008586	32.0492	45.832	32.9713	10.2982	4.9653	4.72703	1.29821e-06	2.17686	up
BDLA_00003367	94.5768	85.4276	86.6373	3.33672	3.4811	10.7425	1.36957e-20	3.92026	up											BDLA_00004575	74.3279	147.715	84.8774	5.25144	1.20224	2.47564	2.8747e-23	4.66639	up	BDLA_00007601	0	0	0	5.35941	15.9402	23.8845	0.000246969	-6.66908	down	BDLA_00008620	267.564	288.511	283.962	101.578	137.861	101.544	2.69286e-11	1.02481	up
BDLA_00003375	28.7907	41.2995	25.7039	0.418785	0	1.41913	2.50661e-14	5.61329	up											BDLA_00004576	23.4828	24.8497	19.8174	4.56798	1.74265	6.13488	0.0018056	2.02396	up	BDLA_00007606	54.1991	74.1593	32.0973	147.662	299.462	111.612	0.000279971	-1.66034	down	BDLA_00008621	168.213	185.511	140.076	65.5485	54.4299	52.6937	0.00702879	1.22954	up
BDLA_00003376	2.68045	4.38944	5.85929	0	0	0	0.0138286	5.52553	up											BDLA_00004577	133.787	179.859	145.945	260.092	266.098	265.506	2.30432e-05	-1.18304	down	BDLA_00007609	2921.34	3172.73	3104.4	14911.1	15268.9	15882.6	0	-2.18091	down	BDLA_00008628	1.8992	6.58901	5.39612	0.382428	1.04845	0	0.0127472	2.9597	up
BDLA_00003378	212.625	220.869	225.225	3.56022	6.47429	15.4926	1.64877e-46	4.7252	up											BDLA_00004582	0	0	2.07966	20.4309	7.45425	19.1393	0.000705571	-4.98225	down	BDLA_00007613	48.6955	73.334	68.1989	35.7729	17.3446	17.9902	1.95532e-05	1.53449	up	BDLA_00008656	7.85505	9.70143	6.17617	2.21416	1.20605	0	0.000603732	2.49125	up
BDLA_00003383	3.51389	7.46518	10.6577	0	2.76582	1.50732	0.045025	2.30949	up											BDLA_00004588	3.7136	12.2934	3.30374	0	0.623238	0	0.032911	4.53266	up	BDLA_00007621	136.626	168.862	127.129	7.74763	38.7418	35.8977	9.32023e-06	2.42454	up	BDLA_00008670	31.7199	32.1285	30.3961	11.715	10.7808	10.0007	3.69087e-06	1.25572	up
BDLA_00003384	49.0059	24.1938	31.1706	0	0	0	2.57003e-09	8.34435	up											BDLA_00004589	20.3954	0	16.4203	72.257	104.818	100.687	5.90653e-06	-3.22855	down	BDLA_00007628	115.425	127.579	146.885	78.2845	55.0756	61.3515	1.27934e-06	1.13932	up	BDLA_00008672	38.6602	49.2704	51.5224	24.759	18.4996	13.2739	0.000465311	1.03452	up
BDLA_00003385	39.3198	56.2775	43.9469	2.56106	6.15254	12.0766	8.92864e-09	2.80444	up											BDLA_00004590	3.87459	5.7397	1.1495	14.9423	11.7488	7.74207	0.0245803	-1.98709	down	BDLA_00007630	164.051	157.577	160.084	10.9304	1.17473	3.01282	1.23149e-13	5.00678	up	BDLA_00008692	87.8537	72.4037	70.0755	33.7933	23.6386	17.1876	0.00121232	1.34647	up
BDLA_00003386	185.637	177.726	212.777	3.05506	25.6223	4.86772	4.84051e-06	4.14926	up											BDLA_00004592	7.37398	6.69312	11.4503	31.9848	35.4037	50.4598	6.35095e-05	-2.58228	down	BDLA_00007631	234.503	243.019	248.432	8.11528	23.415	23.167	1.43458e-21	3.85768	up	BDLA_00008696	75.7245	94.3385	85.32	17.0218	18.1517	18.2356	1.64397e-16	1.97557	up
BDLA_00003388	38.2467	43.3515	34.4747	4.50862	0	1.94591	3.24946e-09	4.22677	up											BDLA_00004593	0	21.7393	4.99157	93.8333	97.8181	71.9558	0.011011	-3.7145	down	BDLA_00007633	110.259	127.925	113.863	267.891	267.429	275.85	1.55858e-08	-1.06486	down	BDLA_00008703	14.1831	17.1659	21.2854	4.79681	4.54174	2.11985	0.0210183	1.8372	up
BDLA_00003397	13.2787	12.8031	11.128	0.916308	2.18664	2.31507	0.000110531	2.71667	up											BDLA_00004605	18.1393	19.2658	1.80014	25.052	29.4019	31.8357	0.0436699	-1.53664	down	BDLA_00007636	442.474	441.179	377.015	937.209	985.648	897.556	2.24731e-08	-1.01865	down	BDLA_00008712	6419.96	5809.12	6309.93	1443.71	1288.94	1307.33	8.40801e-203	1.92714	up
BDLA_00003402	5.93988	17.9378	30.3078	0	0	0	0.0179107	5.47394	up											BDLA_00004608	57.8979	43.3457	16.2583	82.1769	78.1591	59.5178	0.0217522	-1.27662	down	BDLA_00007637	664.59	684.736	796.233	267.607	309.172	382.092	2.20066e-19	1.30512	up	BDLA_00008713	62.2411	65.0332	22.6746	0	10.9688	10.7328	0.0411051	2.44942	up
BDLA_00003404	8.02405	13.8688	8.53668	0	0	0	0.0138172	5.5145	up											BDLA_00004609	12.8102	35.6573	20.2739	7.20156	5.38333	8.77172	0.0284869	1.25605	up	BDLA_00007645	87.2345	135.24	129.3	51.6519	40.1327	23.9785	4.55167e-05	1.70773	up	BDLA_00008714	54.0191	51.2262	58.7647	8.86325	7.53022	5.46197	1.35986e-25	2.62175	up
BDLA_00003405	49.4289	39.1993	53.7307	3.31992	6.16147	1.48632	4.51666e-11	3.67512	up											BDLA_00004616	0	1.48978	0	5.24501	12.9052	8.82231	0.0142726	-4.2068	down	BDLA_00007647	5.35293	3.78177	4.23053	35.0398	25.0549	29.4572	2.44071e-09	-2.59381	down	BDLA_00008715	570.233	591.242	587.114	50.6721	44.8839	46.4805	0	3.34885	up
BDLA_00003406	117.136	118.875	140.053	4.85289	2.55841	4.34187	2.99331e-31	5.02179	up											BDLA_00004620	0	0	0	4.13772	1.26618	1.73324	0.00724869	-5.48526	down	BDLA_00007651	39.1759	42.3362	35.4609	6.11033	4.71503	25.7619	0.003545	1.77603	up	BDLA_00008730	118.478	99.1258	126.218	40.1012	16.1911	34.0785	3.20683e-05	1.65645	up
BDLA_00003407	187.391	211.404	264.149	7.75236	4.5406	9.16408	7.05981e-45	4.99747	up											BDLA_00004621	0	0	0	2.34285	4.88511	18.7045	0.000816641	-6.25442	down	BDLA_00007657	1.083	5.55224	0.649184	20.9267	16.7434	24.0831	0.000468933	-2.90778	down	BDLA_00008745	13.0815	5.61266	3.23362	0.499304	0	0	0.00946309	4.97521	up
BDLA_00003408	7.664	11.6551	16.1357	0	0	0	0.000713398	6.30767	up											BDLA_00004623	0	0	0	14.5244	18.3158	24.2999	0.000100179	-6.42689	down	BDLA_00007690	182.174	133.863	155.68	527.932	413.151	341.14	0.000487225	-1.29992	down	BDLA_00008750	20.0986	21.8714	24.0586	4.79974	4.93074	8.99785	0.000909709	1.52075	up
BDLA_00003413	11.5841	13.9646	10.7406	6.74287	6.39205	2.47172	0.0147159	1.3115	up											BDLA_00004624	0	0	0	20.9594	5.01955	30.5554	0.000699753	-6.19187	down	BDLA_00007695	88.0142	180.889	119.136	292.447	392.611	431.237	1.43338e-07	-1.37857	down	BDLA_00008762	102.433	110.526	91.571	13.5453	16.1296	19.7554	1.23603e-28	2.33518	up
BDLA_00003415	41.2789	45.4515	19.913	12.7643	4.46032	0	0.00914964	2.66142	up											BDLA_00004634	10.1721	33.1468	12.2396	33.6224	36.3594	42.6609	0.0159048	-1.40338	down	BDLA_00007705	41.542	46.8369	49.5668	19.6923	10.3658	9.5582	0.000148169	1.87519	up	BDLA_00008769	47.7477	38.7363	44.5441	13.1904	7.86832	12.7565	2.437e-09	1.67336	up
BDLA_00003435	21.2067	7.07582	6.22246	48.6681	55.2436	63.3977	7.00323e-06	-2.16958	down											BDLA_00004635	7.20137	2.99187	0	15.2364	22.2876	31.3272	0.000918963	-3.03628	down	BDLA_00007711	24.5965	32.371	48.2086	6.44094	20.1873	16.3526	0.000276362	1.41808	up	BDLA_00008771	18.766	13.7369	15.8889	5.92014	3.63361	3.89583	0.000122838	1.5613	up
BDLA_00003439	26.2391	28.3566	37.5184	12.559	6.653	6.87506	4.54851e-06	1.9176	up											BDLA_00004639	6.64473	0	4.969	40.0294	29.2165	24.4128	8.96794e-05	-3.28222	down	BDLA_00007712	338.94	310.681	321.365	152.101	171.11	165.205	5.41694e-18	1.12995	up	BDLA_00008790	448.659	330.762	354.292	22.2807	21.1753	67.0508	9.35692e-15	3.02906	up
BDLA_00003442	86.2645	65.1955	50.7868	12.8896	2.8287	11.9771	3.46383e-09	2.92627	up											BDLA_00004642	20.1864	27.031	43.5943	112.647	72.1518	101.761	9.9563e-11	-2.07097	down	BDLA_00007722	119.99	114.673	89.1605	53.283	67.7728	42.8554	3.84472e-05	1.11048	up	BDLA_00008792	103.05	140.557	96.5672	14.9876	8.26542	3.07167	9.59503e-18	3.39464	up
BDLA_00003444	26.454	13.7677	21.6969	2.09227	0	1.80437	2.02583e-07	4.04524	up											BDLA_00004647	2.7044	0	0	180.152	161.055	183.853	9.95964e-19	-7.96013	down	BDLA_00007725	30.2346	47.2477	31.2395	16.5902	15.0811	7.85795	0.00553368	1.53097	up	BDLA_00008798	80.4059	76.8685	63.7299	23.9357	19.3619	14.1748	2.58233e-13	1.67111	up
BDLA_00003447	3.06051	0.630732	1.95968	19.002	6.96727	10.5362	0.000183326	-2.55666	down											BDLA_00004648	0	0	0	81.823	74.9886	74.7438	1.07355e-11	-8.89279	down	BDLA_00007732	25.4537	19.4333	28.3492	80.217	42.8785	84.3375	0.00033245	-1.34796	down	BDLA_00008815	35.4993	31.5344	32.7301	9.20048	13.5885	13.771	0.00769377	1.15708	up
BDLA_00003452	10.8694	2.81654	2.59507	26.4633	16.1742	36.3735	0.00725316	-2.13272	down											BDLA_00004649	0	0	0	62.4067	132.614	82.6028	3.07075e-08	-7.85851	down	BDLA_00007737	9.58259	6.10703	8.42771	25.6714	40.9524	32.0264	0.00216919	-1.87575	down	BDLA_00008827	29.8173	23.8942	28.5571	6.3878	14.3008	10.9422	0.00659269	1.08631	up
BDLA_00003457	98.5809	62.7956	144.552	446.502	506.046	433.17	2.61635e-15	-2.08488	down											BDLA_00004650	0	0	0	83.2352	58.0389	65.095	3.40609e-10	-8.43118	down	BDLA_00007745	31.9034	18.4424	29.6814	9.81717	12.3901	8.55816	0.00452535	1.47937	up	BDLA_00008836	21.3073	29.7399	25.0953	8.84944	4.10088	16.1888	0.0337735	1.09149	up
BDLA_00003461	12.5358	18.181	25.8208	2.19159	5.31834	2.0288	0.00512032	2.50522	up											BDLA_00004651	0	0	0	13.4247	26.2083	2.01757	0.000414324	-6.46079	down	BDLA_00007747	73.5835	92.9469	92.4685	23.5868	28.0693	37.2527	4.64297e-14	1.67836	up	BDLA_00008837	21.2174	21.9419	28.1813	0	0	0	0.0029233	5.7566	up
BDLA_00003463	1.245	0	0.252294	3.73931	3.96426	3.91061	0.0142221	-2.82205	down											BDLA_00004653	2.39113	0	2.03971	45.5855	47.4026	48.7694	9.67265e-11	-5.30336	down	BDLA_00007750	71.825	101.493	107.434	24.7898	34.1007	48.7066	2.12347e-08	1.52059	up	BDLA_00008847	19.6599	6.19542	12.2193	0	0.95795	1.26393	0.00769377	3.61729	up
BDLA_00003472	4.71977	2.62239	9.60839	0.107225	0	0	0.0342633	4.62507	up											BDLA_00004655	0	0	0	26.4205	25.1185	29.942	3.19379e-09	-8.09757	down	BDLA_00007753	22.2342	24.001	6.8127	0	1.7511	7.43084	0.00797518	2.69625	up	BDLA_00008870	2.50463	1.18068	2.84232	0	0	0	0.00551681	5.61553	up
BDLA_00003475	0.669154	2.64733	0	140.852	111.701	186.083	1.24745e-28	-6.78439	down											BDLA_00004656	7.26756	0	4.4231	854.08	865.009	952.385	6.45977e-30	-7.87819	down	BDLA_00007761	136.572	126.323	165.161	669.727	501.376	266.692	9.68314e-05	-1.60743	down	BDLA_00008871	2.87967	4.567	2.3635	0	0	0.680284	0.0202294	3.26866	up
BDLA_00003485	16.5381	27.9452	39.5465	0	3.55327	0	3.72249e-06	4.55592	up											BDLA_00004657	0	0	0	16.7565	32.3984	14.1853	2.86762e-06	-7.13628	down	BDLA_00007762	27.6844	23.8512	28.2177	127.108	149.847	160.671	5.87562e-25	-2.3086	down	BDLA_00008883	3.20945	3.0392	3.42501	0	0	0.574928	0.0472725	3.77829	up
BDLA_00003486	9.08239	12.5078	10.5129	0	0	0	0.0135596	5.51702	up											BDLA_00004658	11.1437	14.7836	17.2133	89.2369	67.341	75.9616	1.3278e-19	-2.81354	down	BDLA_00007768	579.954	424.903	540.996	169.111	181.209	116.762	1.31042e-24	1.86145	up	BDLA_00008890	324.666	338.454	289.028	82.1493	66.3238	86.9558	3.55678e-30	1.73824	up
BDLA_00003487	15.2024	12.0685	18.1218	0.949075	0	0.909808	0.000996434	4.14883	up											BDLA_00004661	0	0	0	17.7196	33.4165	15.8048	0.00418729	-5.60508	down	BDLA_00007773	252.927	247.045	247.806	72.2025	48.824	45.1029	1.05215e-29	2.29186	up	BDLA_00008898	247.365	267.759	244.821	14.1294	56.6678	59.0619	3.66641e-09	2.23863	up
BDLA_00003490	10.0402	11.3857	7.05262	36.6594	30.4184	31.9635	0.000596929	-1.69117	down											BDLA_00004664	17.7537	18.6903	9.39945	2.62636	1.00629	0.434073	0.00302134	3.03003	up	BDLA_00007775	422.376	520.097	528.941	65.1551	24.6123	34.0104	2.45778e-50	3.68723	up	BDLA_00008899	198.505	170.405	197.206	25.1422	17.2633	7.08419	1.63935e-20	3.23399	up
BDLA_00003497	14.2988	15.0183	13.8052	4.92884	2.51792	0	0.0080432	2.58771	up											BDLA_00004674	37.7963	10.4627	31.2591	46.2285	61.0624	48.797	0.0298018	-1.35588	down	BDLA_00007776	45.2068	37.0461	35.9025	5.09727	1.56352	14.6674	2.69015e-06	2.59345	up	BDLA_00008914	8.99959	18.9516	13.6172	1.37131	4.11235	0.792253	0.0302748	2.22964	up
BDLA_00003508	3.63612	0.844515	0.519556	16.1292	20.6474	32.7873	1.25598e-05	-3.45531	down											BDLA_00004681	0	2.04906	0	20.4534	15.388	6.15813	0.0228336	-4.06439	down	BDLA_00007777	26.0909	28.9013	36.0095	2.59781	4.93455	9.97494	0.000109942	2.36939	up	BDLA_00008915	21.6737	28.0406	17.9303	7.97246	1.29247	0.105391	0.00104776	2.5212	up
BDLA_00003510	22.3749	22.842	35.3457	2.63276	8.07255	3.51128	2.81778e-07	2.53483	up											BDLA_00004683	242.458	254.924	315.902	82.291	59.2304	64.8671	7.39255e-15	1.56751	up	BDLA_00007779	0	0.741972	2.72257	84.7684	65.0533	49.5437	6.44338e-16	-5.52757	down	BDLA_00008934	17.0806	11.329	9.58187	0	0	0	1.19351e-05	6.90334	up
BDLA_00003518	7.37782	6.33694	3.23117	0	0	0.237451	0.00165815	5.57416	up											BDLA_00004687	3.9944	9.26489	10.6298	25.4624	25.7874	36.6165	0.000544686	-2.23825	down	BDLA_00007781	5.8935	1.665	1.43243	26.8192	29.5586	30.0491	1.17554e-05	-3.02309	down	BDLA_00008993	12.4598	10.0657	21.566	6.42013	2.43725	0	0.0464221	1.99444	up
BDLA_00003520	14.6473	4.62362	9.9331	48.7904	30.7739	28.8466	0.0122352	-1.74152	down											BDLA_00004689	27.6698	8.49659	42.4396	271.01	340.882	271.77	1.85259e-24	-3.85641	down	BDLA_00007784	50.8823	35.6854	19.6962	13.3655	0	11.3932	0.00424318	2.21457	up	BDLA_00009003	18.4659	17.541	11.7496	9.02654	2.6381	3.12155	0.0477153	1.37153	up
BDLA_00003521	5.55054	4.4331	6.61285	35.9305	18.8155	20.5959	0.000145685	-2.06193	down											BDLA_00004691	18.4838	14.9091	7.08151	3.19349	0	0.72837	0.0473851	2.82167	up	BDLA_00007804	9.92455	7.64867	7.74599	2.63715	1.04473	0.941901	0.00345961	2.39928	up	BDLA_00009011	14.1246	20.3854	22.7786	6.9327	11.1105	2.7936	0.0426767	1.18689	up
BDLA_00003523	32.4218	38.2405	28.7644	4.24559	9.09284	5.44962	1.35065e-09	2.45995	up											BDLA_00004692	9.83844	6.06481	16.1492	0	0	0	0.0199379	5.83305	up	BDLA_00007809	491.473	561.234	533.971	288.258	211.332	225.572	1.70253e-10	1.26827	up	BDLA_00009017	25.8593	34.1947	25.6777	13.4199	14.9349	4.02916	0.0334687	1.12533	up
BDLA_00003529	16.4878	16.3451	14.2384	4.28669	5.2091	4.77733	0.00103495	1.80868	up											BDLA_00004693	0	3.25114	3.72253	16.7476	30.9523	4.73426	0.024773	-3.3443	down	BDLA_00007810	89.4594	53.8989	77.0588	21.0039	22.4821	49.1865	0.00339085	1.37816	up	BDLA_00009033	48.2332	48.2235	51.4301	11.9505	14.9043	26.4202	0.00452621	1.17196	up
BDLA_00003530	184.015	192.498	220.233	52.2421	61.4891	64.7509	6.44349e-16	1.8201	up											BDLA_00004696	6.75422	5.69572	2.73485	20.7132	14.058	39.9333	0.0242674	-2.39324	down	BDLA_00007823	20.197	15.5854	22.5025	43.5309	62.673	53.021	8.34041e-05	-1.30597	down	BDLA_00009041	65.3222	52.622	53.1424	20.3717	14.5875	14.7384	1.22017e-10	1.51226	up
BDLA_00003531	19.6342	34.0537	17.4547	4.43883	9.39781	11.6896	0.0193475	1.53678	up											BDLA_00004697	0	1.31591	0	5.29799	6.61861	13.7135	0.0435292	-3.80981	down	BDLA_00007827	54.3183	24.5515	28.46	119.193	161.586	152.037	0.000357951	-1.84822	down	BDLA_00009058	1.16077	4.80963	0.940032	0	0	0	0.0232216	5.21932	up
BDLA_00003539	53.5664	42.9466	59.4675	13.1532	11.6378	13.7978	2.71381e-14	2.10242	up											BDLA_00004701	13.8996	17.3278	21.7164	0	0	1.00118	8.11359e-07	5.19262	up	BDLA_00007831	29.3828	20.2753	36.8408	55.5607	83.5888	110.08	5.74572e-06	-1.37402	down	BDLA_00009105	39.2851	63.8168	73.5076	0	7.97781	0	5.87356e-05	4.01063	up
BDLA_00003547	12.6613	11.9287	17.5211	59.2866	37.5864	59.8411	0.000563353	-1.77023	down											BDLA_00004709	0	0	0	5.82629	2.68331	3.34898	0.0302272	-4.96129	down	BDLA_00007838	8.84021	6.79074	4.92295	0	0	0	0.00167171	5.57875	up	BDLA_00009158	72.9789	82.9246	85.8979	25.5804	22.5341	16.7452	9.43415e-05	1.61743	up
BDLA_00003549	16.4829	17.2333	20.6576	3.32661	2.22881	6.78751	9.7012e-06	2.18546	up											BDLA_00004710	0	0	0	4.36688	1.92291	4.33742	0.0218554	-5.09724	down	BDLA_00007849	328.624	370.467	298.21	730.136	769.53	763.386	1.43097e-13	-1.03923	down	BDLA_00009177	250.342	260.992	253.733	98.7483	75.3127	95.6379	2.94387e-07	1.22709	up
BDLA_00003551	21.2545	35.4278	29.8162	80.3217	45.5772	79.5316	0.0294079	-1.14667	down											BDLA_00004744	58.9956	48.6113	38.5223	85.6901	96.3688	68.8698	0.00218107	-1.18417	down	BDLA_00007853	188.891	177.945	181.589	104.714	102.294	86.7108	0.000185858	1.02347	up	BDLA_00009181	96.0557	119.748	109.842	27.7323	15.6879	21.3652	3.57837e-16	2.04903	up
BDLA_00003554	471.072	457.68	510.135	69.622	57.5276	77.0308	3.60349e-63	2.9014	up											BDLA_00004745	38.7828	49.4435	95.1102	147.271	101.111	130.168	0.00224095	-1.431	down	BDLA_00007858	331.652	277.572	275.841	25.8288	0	38.9153	0.000192029	3.8142	up	BDLA_00009183	6.54463	7.86242	10.7933	0.581746	0.41273	0	1.29955e-07	4.39641	up
BDLA_00003555	50.2529	53.8601	59.9529	28.2395	6.35555	19.7837	1.96565e-05	1.68483	up											BDLA_00004749	7.48329	4.06211	6.54737	0	0	0	0.0106116	6.02427	up	BDLA_00007870	99.7709	66.343	79.0258	33.2532	42.0779	19.8045	0.00196734	1.48031	up	BDLA_00009186	504.869	518.978	501.969	98.3896	83.5592	139.489	5.92914e-21	1.95933	up
BDLA_00003567	14.2708	9.05343	14.0838	3.90531	7.11527	1.79472	0.00307334	1.6314	up											BDLA_00004750	21.6077	39.4918	17.5354	2.21429	1.00732	3.31226	0.00444662	3.10066	up	BDLA_00007878	124.172	149.716	156.447	0	8.74506	18.0835	0.00206912	4.14034	up	BDLA_00009188	17.5105	15.3582	12.449	5.72958	2.28234	7.18749	0.015106	1.2907	up
BDLA_00003568	33.2502	31.2345	45.0944	643.439	567.742	582.191	4.52107e-123	-3.93312	down											BDLA_00004758	2.48846	11.8411	9.21669	23.1578	18.198	24.2987	0.00654801	-1.83503	down	BDLA_00007886	39.4796	45.8944	33.8889	119.958	150.226	102.126	2.44268e-07	-1.50026	down	BDLA_00009190	22.6632	17.1313	11.6352	10.3888	2.25554	3.64947	0.0233271	1.37359	up
BDLA_00003570	1.71362	0	0.785911	23.804	19.7653	18.9525	6.66767e-07	-4.44721	down											BDLA_00004767	9.47856	9.59085	4.65104	0.936684	0.581365	0.766023	0.0211251	2.77566	up	BDLA_00007887	403.827	345.329	391.264	108.984	51.1808	105.326	1.11717e-11	2.22288	up	BDLA_00009192	19.1896	22.8019	20.8148	3.35801	8.25727	2.37877	9.70218e-05	1.87169	up
BDLA_00003584	10.4203	13.3892	10.7962	4.33653	0.733535	0.867738	1.85764e-05	2.63688	up											BDLA_00004776	13.4775	12.3683	7.20434	3.45866	1.34465	2.52335	0.0268363	1.73643	up	BDLA_00007888	875.309	830.528	907.593	421.275	408.615	459.24	8.63195e-35	1.16348	up	BDLA_00009198	18.2793	9.03383	9.74364	3.21134	4.15567	3.74301	0.00661428	1.44185	up
BDLA_00003588	0.27959	7.14091	0.871112	44.2122	61.2858	54.0773	7.44669e-10	-4.11321	down											BDLA_00004777	21.2961	18.2924	15.4898	61.3505	76.2323	75.4867	1.92266e-13	-2.33275	down	BDLA_00007889	251.947	230.9	196.471	99.8653	68.6167	97.3203	4.80935e-15	1.49537	up	BDLA_00009199	11.5777	7.11424	7.40043	0	0.658321	0	0.00214494	4.74139	up
BDLA_00003589	31.6433	23.259	38.0076	112.281	121.64	80.2438	1.43573e-07	-1.65375	down											BDLA_00004780	12.84	7.79159	9.1781	41.382	37.0533	45.6069	4.1837e-07	-2.43202	down	BDLA_00007897	92.6785	112.779	115.057	708.665	725.288	671.018	4.30474e-75	-2.56745	down	BDLA_00009210	14.5633	29.7395	18.8153	2.88232	0	4.40781	0.000195785	2.81218	up
BDLA_00003593	19.3753	15.8942	21.1971	0	0	0	2.30155e-07	7.66925	up											BDLA_00004781	125.739	58.6266	112.524	15.0903	7.24684	19.9774	2.1215e-09	2.39035	up	BDLA_00007901	25.3012	25.8224	27.7286	0	0	1.65287	4.47434e-06	5.63558	up	BDLA_00009214	40.3032	43.2726	39.1462	7.56487	11.0251	6.21601	8.08314e-13	2.02116	up
BDLA_00003594	20.1042	70.1381	65.5161	11.5682	0	0	0.000985458	3.76397	up											BDLA_00004784	45.3268	40.8538	58.3116	7.19017	7.442	2.95143	4.40677e-09	2.62144	up	BDLA_00007912	146.194	166.193	146.318	73.5027	58.4475	94.683	6.07142e-08	1.15782	up	BDLA_00009226	38.3162	41.7839	38.3663	8.51295	9.63359	11.2921	1.49172e-08	1.72919	up
BDLA_00003595	3.66176	13.2805	19.7397	79.7767	76.1742	86.934	3.03799e-10	-2.63178	down											BDLA_00004785	414.789	346.287	246.453	529.111	543.341	593.343	1.12237e-07	-1.13415	down	BDLA_00007915	121.601	173.761	194.206	30.1268	20.2762	44.484	2.21569e-13	2.47273	up	BDLA_00009241	2.91312	1.88938	2.43031	0.611226	0	0.35201	0.00679153	2.54429	up
[truncated: 2,980 more rows]
[truncated: 10 more columns]

## Sheet: Table S2
Table S2 Expression level of DEG identified in each comparison (FPKM value)
[truncated: 6,392 more rows]

## Sheet: Table S3
Table S3 Module assignment of DEGs
gene_id	module
BDLA_00000054	black
BDLA_00000078	black
BDLA_00000085	black
BDLA_00000128	black
BDLA_00000159	black
[truncated: 6,386 more rows]

## Sheet: Table S4
Table S4. Hub genes of module royalblue.
[truncated: 53 more rows]

[truncated: 1 more sheets: Table S5]
